# Supplementary material for: Comparative Proteomics Identifies Host Immune System Proteins Affected by Infection with Mycobacterium bovis
Source: PLoS Negl Trop Dis. 2016 Mar 30;10(3):e0004541. doi: 10.1371/journal.pntd.0004541 (PMC4814110; doi:10.1371/journal.pntd.0004541)
Supplement: S1 Table — S. scrofa proteins identified with FDR<0.01 and at least two PSMs per protein in at least one of the analyzed samples, BP annotation and data quantitation. (XLSX) [file pntd.0004541.s003.xlsx]

## Sheet: Adults
S1 Table. Proteomics results.
Accession	Description	AAs	MW [kDa]	calc. pI	Σ Proteins	Σ Unique Peptides	Σ Peptides	Σ PSMs	Score TB- 1	Coverage TB- 1	Peptides TB- 1	PSM TB- 1	Score TB- 2	Coverage TB- 2	Peptides TB- 2	PSM TB- 2	ScoreTB+ 1	Coverage TB+ 1	Peptides TB+ 1	PSM TB+ 1	Score TB+ 2	Coverage TB+ 2	Peptides TB+ 2	PSM TB+ 2	Score TB++ 1	Coverage TB++ 1	Peptides TB++ 1	PSM TB++ 1	Score TB++ 2	Coverage TB++ 2	Peptides TB++ 2	PSM TB++ 2	Average PSMs (TB-)	Average PSMs (TB+)	Average PSMs (TB++)	Bilogical process
A5A758	Keratin 1 (Fragment) OS=Sus scrofa GN=KRT1 PE=2 SV=1 - [A5A758_PIG]	629	65.1589	8.14795	2	4	5	19	2.62309	1.27	1	1	6.08776	3.18	2	2	16.883	3.18	2	5	23.4757	7.95	5	8	2.62269	1.27	1	1	6.31753	3.18	2	2	1.5	6.5	1.5	Cellular process
A5JVA2	Toll-like receptor 8 OS=Sus scrofa GN=TLR8 PE=2 SV=1 - [A5JVA2_PIG]	1028	118.794	7.1665	8	1	1	3	0	0	0	0	2.50705	1.56	1	1	5.25134	1.56	1	2	0	0	0	0	0	0	0	0	0	0	0	0	0.5	1	0	Immune system process;Regulation
A5Z0F5	Transposase OS=Sus scrofa PE=4 SV=1 - [A5Z0F5_PIG]	296	34.5994	9.62744	1	1	1	6	0	0	0	0	1.61917	2.7	1	1	3.26721	2.7	1	2	0	0	0	0	1.59327	2.7	1	1	3.14705	2.7	1	2	0.5	1	1.5	Cellular process
A7E1T5	Putative uncharacterized protein (Fragment) OS=Sus scrofa PE=2 SV=1 - [A7E1T5_PIG]	193	22.0971	9.45166	3	3	3	10	0	0	0	0	0	0	0	0	9.77383	15.03	2	3	18.1078	23.32	3	5	2.92869	8.29	1	1	3.08163	7.77	1	1	0	4	1	Cellular process
A8D9X0	Tumor suppressor candidate 5 OS=Sus scrofa GN=TUSC5 PE=2 SV=1 - [A8D9X0_PIG]	177	18.9239	8.66064	1	1	1	7	3.25716	3.39	1	2	3.1493	3.39	1	2	1.52643	3.39	1	1	1.56231	3.39	1	1	1.64638	3.39	1	1	0	0	0	0	2	1	0.5	Response to stimulus
A8U4R4	Transketolase OS=Sus scrofa GN=tkt PE=2 SV=1 - [A8U4R4_PIG]	623	67.7947	7.48877	1	8	8	25	4.39477	2.57	2	2	11.7549	9.47	5	5	6.95697	5.78	3	3	9.42473	5.62	4	4	9.79634	7.87	4	4	17.0891	7.87	5	7	3.5	3.5	5.5	Cellular process;Regulation
A9ED96	CArG-binding factor A OS=Sus scrofa GN=CBF-A PE=2 SV=1 - [A9ED96_PIG]	302	31.9416	8.27979	2	1	2	5	2.5785	3.31	1	1	2.01817	4.3	1	1	4.95245	3.31	1	2	2.16974	3.31	1	1	0	0	0	0	0	0	0	0	1	1.5	0	Cellular process
B4YYD7	Vascular endothelial growth factor receptor 2 (Fragment) OS=Sus scrofa PE=2 SV=1 - [B4YYD7_PIG]	648	72.1755	5.2749	3	1	2	4	0	0	0	0	0	0	0	0	0	0	0	0	0	0	0	0	8.42426	3.4	2	4	0	0	0	0	0	0	2	Regulation
B5APU3	Actin-related protein 2-like protein OS=Sus scrofa GN=ACTR2 PE=2 SV=1 - [B5APU3_PIG]	394	44.7322	6.7417	1	3	3	14	8.15163	5.33	2	3	5.78952	1.78	1	2	5.30933	4.57	2	2	8.65777	4.57	2	3	5.98916	4.57	2	2	6.07191	4.57	2	2	2.5	2.5	2	Cellular process;Localization
B5APU4	Actin-related protein 3-like protein OS=Sus scrofa PE=2 SV=1 - [B5APU4_PIG]	418	47.394	5.88428	3	4	4	14	6.02972	5.74	2	2	4.62116	2.39	1	2	13.2767	11	3	4	11.2209	8.61	2	3	8.78551	5.98	2	3	0	0	0	0	2	3.5	1.5	Cellular process
B5APU8	Actin related protein 2/3 complex subunit 3 OS=Sus scrofa GN=ARPC3 PE=2 SV=1 - [B5APU8_PIG]	178	20.5334	8.5874	1	1	2	9	7.11023	10.11	2	3	6.43929	10.11	2	3	0	0	0	0	2.05839	6.18	1	1	2.26749	3.93	1	1	2.30013	3.93	1	1	3	0.5	1	Regulation
B5APV0	Actin-related protein 2/3 complex subunit 5 OS=Sus scrofa GN=ARPC5 PE=2 SV=1 - [B5APV0_PIG]	151	16.3103	5.66846	1	1	1	7	3.59264	7.95	1	1	3.5972	7.95	1	1	3.45812	7.95	1	1	10.0063	7.95	1	4	0	0	0	0	0	0	0	0	1	2.5	0	Cellular process;Regulation
B5L2J0	MHC class II antigen (Fragment) OS=Sus scrofa GN=SLA-DQA PE=4 SV=1 - [B5L2J0_PIG]	83	9.52375	7.50342	75	2	2	8	2.47313	9.64	1	1	2.38626	9.64	1	1	4.7929	13.25	1	2	5.59072	13.25	1	2	2.23387	9.64	1	1	2.45323	9.64	1	1	1	2	1	Immune system process
B6DU41	MHC class II antigen (Fragment) OS=Sus scrofa GN=SLA-DRB1 PE=4 SV=1 - [B6DU41_PIG]	89	10.7663	7.38623	84	0	2	5	6.80425	20.22	2	3	2.28498	10.11	1	1	0	0	0	0	2.19482	10.11	1	1	0	0	0	0	0	0	0	0	2	0.5	0	Immune system process
B6V8C8	40S ribosomal protein S3a OS=Sus scrofa GN=RPS3A PE=2 SV=1 - [B6V8C8_PIG]	264	29.8557	9.74463	4	2	3	5	0	0	0	0	4.17489	2.27	1	2	2.13119	3.41	1	1	0	0	0	0	0	0	0	0	4.5599	5.3	2	2	1	0.5	1	Cellular process
B6VNT8	Cardiac muscle alpha actin 1 OS=Sus scrofa GN=ACTC1 PE=2 SV=1 - [B6VNT8_PIG]	377	41.9919	5.38916	6	1	20	544	251.682	47.21	15	94	331.495	48.81	15	119	230.393	45.36	14	86	231.476	48.81	16	84	188.692	46.42	15	74	231.754	49.07	18	87	106.5	85	80.5	Cellular process;Other
B8R2Z9	LSECtin OS=Sus scrofa GN=CLEC4G PE=2 SV=1 - [B8R2Z9_PIG]	290	32.4642	7.37158	2	1	2	3	0	0	0	0	2.04012	4.48	1	1	4.27085	3.79	1	2	0	0	0	0	0	0	0	0	0	0	0	0	0.5	1	0	Immune system process
B8YNY9	Toll-like receptor 4 (Fragment) OS=Sus scrofa GN=TLR4 PE=2 SV=1 - [B8YNY9_PIG]	627	71.3657	6.43018	6	1	1	8	0	0	0	0	1.54	1.28	1	1	1.51121	1.28	1	1	1.57892	1.28	1	1	5.1138	1.28	1	3	3.69957	1.28	1	2	0.5	1	2.5	Immune system process
C3S7K5	Calcium-binding protein A8 OS=Sus scrofa GN=S100A8 PE=4 SV=1 - [C3S7K5_PIG]	89	10.4093	5.10986	2	4	4	21	5.35688	23.6	2	2	12.3753	23.6	3	4	0	0	0	0	2.1371	8.99	1	1	23.7828	34.83	2	7	20.831	43.82	4	7	3	0.5	7	Cellular process;Immune system process
C3S7K6	Calcium-binding protein A9 OS=Sus scrofa GN=S100A9 PE=2 SV=1 - [C3S7K6_PIG]	144	15.8827	6.93213	1	5	5	43	41.6033	25	3	12	18.2834	15.97	2	5	10.8788	10.42	1	3	6.9964	10.42	1	2	34.2616	25.69	5	11	29.8441	25	4	10	8.5	2.5	10.5	Cellular process;Interaction with cells and organisms;Regulation;Other
C7AI81	Actin alpha 2 OS=Sus scrofa GN=ACTA2 PE=2 SV=1 - [C7AI81_PIG]	377	41.9818	5.38916	4	1	19	496	236.078	47.21	15	88	288.175	48.81	15	105	213.523	45.36	14	80	202.001	48.81	16	74	174.647	46.42	15	69	210.554	49.07	17	80	96.5	77	74.5	Cellular process
D0G0C6	Asparagine synthetase OS=Sus scrofa GN=ASNS PE=2 SV=1 - [D0G0C6_PIG]	561	64.3327	6.7417	1	1	1	4	0	0	0	0	2.6381	2.67	1	1	0	0	0	0	0	0	0	0	7.66776	2.67	1	3	0	0	0	0	0.5	0	1.5	Cellular process
D0G0C8	Chaperonin containing TCP1, subunit 2 (Beta) OS=Sus scrofa GN=CCT2 PE=2 SV=1 - [D0G0C8_PIG]	535	57.4081	6.53662	1	2	2	2	0	0	0	0	0	0	0	0	4.70904	4.49	2	2	0	0	0	0	0	0	0	0	0	0	0	0	0	1	0	Cellular process;Other
D0G0C9	Chaperonin containing TCP1, subunit 7 (Eta) OS=Sus scrofa GN=CCT7 PE=2 SV=1 - [D0G0C9_PIG]	543	59.4359	7.15186	2	1	2	7	6.25855	2.58	1	2	0	0	0	0	8.44786	3.87	2	3	3.20516	2.58	1	1	2.46759	2.58	1	1	0	0	0	0	1	2	0.5	Cellular process
D0G778	Macrophage migration inhibitory factor (Fragment) OS=Sus scrofa GN=MIF PE=2 SV=1 - [D0G778_PIG]	109	11.866	7.88428	2	1	1	11	2.85291	8.26	1	1	0	0	0	0	8.36031	8.26	1	3	10.6533	8.26	1	4	2.02076	8.26	1	1	4.88371	8.26	1	2	0.5	3.5	1.5	Cellular process;Other
D1MAG4	Guanine nucleotide-binding protein alpha-stimulating activity polypeptide 1 OS=Sus scrofa PE=2 SV=1 - [D1MAG4_PIG]	394	45.5589	6.11279	14	1	2	19	6.68487	1.78	1	3	8.39942	1.78	1	4	6.10312	4.57	2	3	12.5065	4.57	2	5	6.12295	2.79	1	2	4.15436	1.78	1	2	3.5	4	2	Cellular process
D3K5K1	Periostin, osteoblast specific factor OS=Sus scrofa GN=POSTN PE=2 SV=1 - [D3K5K1_PIG]	781	87.0358	7.82568	16	3	4	6	0	0	0	0	7.18249	4.48	3	3	0	0	0	0	1.5557	0.64	1	1	0	0	0	0	3.19048	0.64	1	2	1.5	0.5	1	Other
E1CAJ5	Glucose regulated protein 58 OS=Sus scrofa GN=grp-58 PE=2 SV=1 - [E1CAJ5_PIG]	505	56.8229	6.27783	1	14	14	55	30.8653	21.39	11	12	19.6127	12.48	6	7	31.4199	19.21	8	11	21.6073	10.1	5	8	27.7747	17.03	8	11	16.71	8.32	4	6	9.5	9.5	8.5	Cellular process;Metabolic process
E1CAJ6	Protein disulfide isomerase P5 OS=Sus scrofa GN=pdi-p5 PE=2 SV=1 - [E1CAJ6_PIG]	440	48.0443	5.13525	1	2	2	7	2.8652	3.86	1	1	2.24586	3.41	1	1	5.4018	3.86	1	2	4.43507	3.41	1	1	6.48692	7.27	2	2	0	0	0	0	1	1.5	1	Cellular process;Localization;Metabolic process
E7EI20	Rho GDP dissociation inhibitor alpha OS=Sus scrofa GN=ARHGDIA PE=2 SV=1 - [E7EI20_PIG]	204	23.3798	5.19873	1	2	2	14	5.13196	11.27	2	2	8.24996	7.84	1	3	9.8838	7.84	1	3	3.69581	7.84	1	1	8.02075	11.27	2	3	7.04717	7.84	1	2	2.5	2	2.5	Cellular process
F1REY3	Uncharacterized protein OS=Sus scrofa GN=N4BP1 PE=4 SV=2 - [F1REY3_PIG]	899	100.597	5.61768	1	1	2	5	2.51549	2.22	1	1	1.85153	1	1	1	0	0	0	0	0	0	0	0	1.50184	1	1	1	3.04222	1	1	2	1	0	1.5	Cellular process
F1RFJ4	Uncharacterized protein OS=Sus scrofa GN=ABCB9 PE=2 SV=2 - [F1RFJ4_PIG]	768	84.8041	7.60596	2	1	1	11	12.703	1.95	1	6	6.33452	1.95	1	3	0	0	0	0	2.08591	1.95	1	1	0	0	0	0	2.50197	1.95	1	1	4.5	0.5	0.5	Cellular process
F1RFL6	Uncharacterized protein OS=Sus scrofa GN=EIF2B1 PE=3 SV=1 - [F1RFL6_PIG]	305	33.8519	8.01611	1	1	2	6	2.69793	5.25	1	1	0	0	0	0	2.62917	5.25	1	1	0	0	0	0	2.52782	5.25	1	1	6.99746	7.21	2	3	0.5	0.5	2	Cellular process
F1RFQ7	GTP-binding nuclear protein Ran OS=Sus scrofa GN=RAN PE=2 SV=2 - [F1RFQ7_PIG]	216	24.4076	7.48877	2	4	4	10	0	0	0	0	4.2436	8.8	2	2	11.92	17.59	3	4	3.49942	6.48	1	1	7.22643	6.48	1	2	2.00511	5.09	1	1	1	2.5	1.5	Localization
F1RFU5	Aspartate aminotransferase (Fragment) OS=Sus scrofa GN=GOT2 PE=3 SV=2 - [F1RFU5_PIG]	215	24.1341	8.73389	2	5	5	10	2.32909	6.98	1	1	0	0	0	0	9.93287	20	4	4	8.3383	11.16	2	3	5.20078	9.77	2	2	0	0	0	0	0.5	3.5	1	Cellular process;Localization
F1RFY1	Profilin OS=Sus scrofa GN=PFN1 PE=3 SV=1 - [F1RFY1_PIG]	140	15.0335	8.27979	1	5	5	85	34.1164	32.86	4	12	42.3262	42.86	5	15	56.049	35.71	4	19	55.0226	35.71	4	19	33.8571	20	2	12	21.1865	25.71	3	8	13.5	19	10	Other
F1RFY2	Beta-enolase OS=Sus scrofa GN=ENO3 PE=3 SV=1 - [F1RFY2_PIG]	434	47.0844	7.95752	3	1	4	40	22.2192	10.83	3	7	17.9564	7.6	2	5	25.25	10.83	3	8	26.0687	7.6	2	8	22.5262	10.6	3	7	17.7771	7.6	2	5	6	8	6	Cellular process
F1RG16	Uncharacterized protein OS=Sus scrofa GN=HNRNPF PE=4 SV=1 - [F1RG16_PIG]	414	45.6408	5.50342	3	1	3	13	0	0	0	0	2.17053	4.11	1	1	15.9106	7	2	5	8.08559	6.52	2	3	2.10822	4.11	1	1	9.39042	4.11	1	3	0.5	4	2	Regulation
F1RG77	Uncharacterized protein OS=Sus scrofa GN=RNF40 PE=4 SV=1 - [F1RG77_PIG]	1000	113.43	6.7417	1	2	2	13	4.52503	2.4	2	2	4.31231	2.4	2	2	7.07474	2.4	2	3	6.6402	1	1	3	4.18746	2.4	2	2	2.01079	1	1	1	2	3	1.5	Cellular process
F1RGB0	Uncharacterized protein OS=Sus scrofa GN=SSH1 PE=4 SV=2 - [F1RGB0_PIG]	1051	115.809	6.354	1	1	1	9	4.38596	0.57	1	2	4.44156	0.57	1	2	4.45694	0.57	1	2	2.04725	0.57	1	1	2.26908	0.57	1	1	2.13632	0.57	1	1	2	1.5	1	Cellular process;Other
F1RGB9	Uncharacterized protein OS=Sus scrofa GN=UBE3B PE=4 SV=1 - [F1RGB9_PIG]	1069	122.942	8.104	1	2	2	4	0	0	0	0	0	0	0	0	2.34233	0.65	1	1	2.17111	0.65	1	1	4.16307	1.68	2	2	0	0	0	0	0	1	1	Cellular process
F1RGG3	Uncharacterized protein (Fragment) OS=Sus scrofa GN=LOC100737141 PE=4 SV=2 - [F1RGG3_PIG]	558	62.3847	8.92432	2	1	2	6	0	0	0	0	7.20916	5.73	2	3	0	0	0	0	2.03068	2.87	1	1	0	0	0	0	4.70916	5.73	2	2	1.5	0.5	1	Cellular process
F1RGJ2	Uncharacterized protein OS=Sus scrofa GN=CTNNA1 PE=4 SV=2 - [F1RGJ2_PIG]	906	100.042	6.29053	2	3	3	7	6.45041	2.1	1	3	1.53265	0.66	1	1	2.2918	2.1	1	1	0	0	0	0	2.04722	2.1	1	1	2.37297	1.1	1	1	2	0.5	1	Cellular process;Localization;Other
F1RH29	Olfactory receptor (Fragment) OS=Sus scrofa GN=LOC100512830 PE=3 SV=2 - [F1RH29_PIG]	309	34.8505	8.5874	2	1	2	6	2.13132	1.94	1	1	0	0	0	0	2.1441	1.94	1	1	4.3849	1.94	1	2	0	0	0	0	3.9223	4.53	2	2	0.5	1.5	1	Cellular process
F1RHA7	Transforming growth factor-beta-induced protein ig-h3 (Fragment) OS=Sus scrofa GN=TGFBI PE=4 SV=2 - [F1RHA7_PIG]	608	66.7159	7.82568	2	3	3	7	2.20961	1.32	1	1	2.02192	1.32	1	1	4.76322	3.62	2	2	2.01428	1.32	1	1	1.56801	1.15	1	1	1.76357	1.15	1	1	1	1.5	1	Cellular process
F1RHL7	Uncharacterized protein OS=Sus scrofa GN=HEATR1 PE=4 SV=2 - [F1RHL7_PIG]	2149	243.149	6.81494	1	2	3	6	3.3878	0.28	1	2	2.56848	1.21	1	1	2.00547	0.65	1	1	0	0	0	0	1.57208	0.28	1	1	1.53299	0.28	1	1	1.5	0.5	1	Other
F1RHU2	Uncharacterized protein OS=Sus scrofa GN=AKT1S1 PE=4 SV=2 - [F1RHU2_PIG]	256	27.3015	4.76709	1	1	1	11	0	0	0	0	2.08999	4.3	1	1	9.10499	4.3	1	4	7.56222	4.3	1	3	4.35583	4.3	1	2	2.12921	4.3	1	1	0.5	3.5	1.5	Regulation
F1RI39	Uncharacterized protein OS=Sus scrofa GN=LOC100517284 PE=2 SV=2 - [F1RI39_PIG]	880	101.773	5.43994	6	4	6	41	19.299	4.89	4	6	22.0262	3.86	3	7	27.4157	4.2	3	8	20.1267	2.5	2	6	20.7449	2.5	2	6	26.003	3.75	3	8	6.5	7	7	Localization;Other
F1RIF8	6-phosphogluconate dehydrogenase, decarboxylating (Fragment) OS=Sus scrofa GN=PGD PE=3 SV=2 - [F1RIF8_PIG]	481	53.0189	7.28369	1	1	1	3	0	0	0	0	0	0	0	0	3.26165	3.53	1	1	0	0	0	0	5.66093	3.53	1	2	0	0	0	0	0	0.5	1	Cellular process;Metabolic process
F1RII5	Uncharacterized protein OS=Sus scrofa GN=LOC100515788 PE=3 SV=2 - [F1RII5_PIG]	144	15.6252	8.19189	1	1	6	175	95.6947	47.22	6	35	161.976	47.22	6	56	64.4719	27.78	4	23	71.7174	27.78	4	27	39.5121	39.58	5	15	49.0863	47.22	6	19	45.5	25	17	Cellular process;Metabolic process
F1RII7	Hemoglobin subunit beta OS=Sus scrofa GN=HBB PE=2 SV=1 - [F1RII7_PIG]	147	16.1565	7.25439	3	6	11	361	213.15	80.95	11	75	307.85	80.95	11	102	139.986	69.39	10	48	152.871	69.39	10	54	119.94	80.95	11	43	111.82	80.95	11	39	88.5	51	41	Other
F1RIM2	Uncharacterized protein OS=Sus scrofa GN=RNF207 PE=4 SV=1 - [F1RIM2_PIG]	634	70.3073	6.88818	1	1	1	3	2.05506	2.05	1	1	4.32794	2.05	1	2	0	0	0	0	0	0	0	0	0	0	0	0	0	0	0	0	1.5	0	0	Cellular process;Other
F1RJ93	Uncharacterized protein (Fragment) OS=Sus scrofa GN=TAGLN2 PE=4 SV=1 - [F1RJ93_PIG]	208	23.2876	8.25049	1	2	2	5	0	0	0	0	3.46442	6.73	1	1	3.32789	6.73	1	1	0	0	0	0	2.31438	6.73	1	1	4.14681	11.06	2	2	0.5	0.5	1.5	Other
F1RJC5	Uncharacterized protein OS=Sus scrofa GN=CDK11B PE=4 SV=2 - [F1RJC5_PIG]	784	90.7531	7.2251	1	1	1	3	0	0	0	0	0	0	0	0	5.3843	1.79	1	2	2.59231	1.79	1	1	0	0	0	0	0	0	0	0	0	1.5	0	Developmental process;Regulation
F1RJM5	Uncharacterized protein (Fragment) OS=Sus scrofa GN=LOC100151787 PE=4 SV=2 - [F1RJM5_PIG]	2917	318.57	6.34131	1	1	1	10	3.31473	0.24	1	2	0	0	0	0	6.41392	0.24	1	4	3.20267	0.24	1	2	3.23716	0.24	1	2	0	0	0	0	1	3	1	Cellular process
F1RJQ9	Uncharacterized protein (Fragment) OS=Sus scrofa GN=LOC100153492 PE=3 SV=1 - [F1RJQ9_PIG]	114	11.6258	4.52588	1	1	1	2	0	0	0	0	0	0	0	0	5.51539	14.04	1	2	0	0	0	0	0	0	0	0	0	0	0	0	0	1	0	Cellular process
F1RJR4	Uncharacterized protein OS=Sus scrofa GN=NUGGC PE=4 SV=1 - [F1RJR4_PIG]	797	91.1525	8.22119	1	2	2	7	1.50221	0.75	1	1	0	0	0	0	1.56021	0.75	1	1	0	0	0	0	6.43773	1.63	1	3	4.79199	1.63	1	2	0.5	0.5	2.5	Cellular process
F1RJV2	Uncharacterized protein OS=Sus scrofa GN=RAD50 PE=4 SV=2 - [F1RJV2_PIG]	1317	153.79	7.73779	1	3	3	5	0	0	0	0	0	0	0	0	0	0	0	0	4.17764	1.67	2	2	2.11675	0.91	1	1	4.1346	0.91	1	2	0	1	1.5	Cellular process
F1RK00	Uncharacterized protein OS=Sus scrofa GN=ZC3H13 PE=4 SV=2 - [F1RK00_PIG]	1544	182.115	9.51025	1	1	1	6	1.74842	0.39	1	1	1.69523	0.39	1	1	3.31716	0.39	1	2	3.48593	0.39	1	2	0	0	0	0	0	0	0	0	1	2	0	Cellular process
F1RK02	Uncharacterized protein (Fragment) OS=Sus scrofa GN=LCP1 PE=4 SV=2 - [F1RK02_PIG]	637	71.3694	5.43994	5	16	16	104	38.9005	19.94	9	14	42.1729	18.84	10	16	58.1959	25.9	12	21	56.5595	21.98	11	21	38.5809	16.95	8	14	49.9962	13.34	7	18	15	21	16	Cellular process;Other
F1RK53	Coronin OS=Sus scrofa GN=LOC100513346 PE=3 SV=2 - [F1RK53_PIG]	923	99.9275	6.03662	1	1	1	4	0	0	0	0	0	0	0	0	1.66446	0.76	1	1	0	0	0	0	0	0	0	0	5.29524	0.76	1	3	0	0.5	1.5	Immune system process
F1RK65	Uncharacterized protein OS=Sus scrofa PE=4 SV=1 - [F1RK65_PIG]	314	36.6549	7.7085	1	1	1	4	2.80104	4.46	1	1	5.64732	4.46	1	2	0	0	0	0	2.71424	4.46	1	1	0	0	0	0	0	0	0	0	1.5	0.5	0	Metabolic process
F1RKF3	Uncharacterized protein OS=Sus scrofa PE=4 SV=2 - [F1RKF3_PIG]	649	71.5057	7.41553	2	1	1	4	0	0	0	0	0	0	0	0	4.15398	1.69	1	2	0	0	0	0	4.01352	1.69	1	2	0	0	0	0	0	1	1	Other
F1RKG8	Uncharacterized protein OS=Sus scrofa GN=PEBP1 PE=4 SV=1 - [F1RKG8_PIG]	187	20.9586	7.48877	1	3	3	6	0	0	0	0	0	0	0	0	8.25748	13.37	2	3	9.01411	11.76	2	3	0	0	0	0	0	0	0	0	0	3	0	Other
F1RKG9	Uncharacterized protein OS=Sus scrofa GN=TAOK3 PE=4 SV=1 - [F1RKG9_PIG]	898	105.462	7.29834	1	1	1	13	0	0	0	0	8.02439	0.67	1	5	4.79871	0.67	1	3	0	0	0	0	0	0	0	0	8.05403	0.67	1	5	2.5	1.5	2.5	Cellular process
F1RKM0	Uncharacterized protein OS=Sus scrofa GN=LMNB1 PE=3 SV=2 - [F1RKM0_PIG]	586	66.4456	5.13525	1	5	6	8	0	0	0	0	0	0	0	0	13.3267	10.24	5	5	2.41482	2.05	1	1	2.41134	2.05	1	1	1.51242	1.19	1	1	0	3	1	Cellular process
F1RKM6	Uncharacterized protein OS=Sus scrofa GN=ZNF608 PE=4 SV=2 - [F1RKM6_PIG]	1512	161.749	8.82178	1	1	1	2	0	0	0	0	0	0	0	0	0	0	0	0	4.44104	0.46	1	2	0	0	0	0	0	0	0	0	0	1	0	Cellular process
F1RLQ2	Prelamin-A/C OS=Sus scrofa GN=LMNA PE=2 SV=1 - [F1RLQ2_PIG]	664	74.1877	7.18115	1	1	2	2	0	0	0	0	0	0	0	0	4.35901	2.71	2	2	0	0	0	0	0	0	0	0	0	0	0	0	0	1	0	Cellular process;Other
F1RM24	Uncharacterized protein OS=Sus scrofa GN=PGLYRP1 PE=2 SV=1 - [F1RM24_PIG]	194	21.2097	8.96826	3	6	6	19	3.16648	11.34	1	1	2.93173	11.34	1	1	0	0	0	0	0	0	0	0	30.7948	34.02	5	10	20.065	30.41	3	7	1	0	8.5	Growth;Metabolic process;
F1RM51	Uncharacterized protein OS=Sus scrofa GN=GNPDA1 PE=3 SV=1 - [F1RM51_PIG]	289	32.5534	6.68311	1	1	2	5	0	0	0	0	0	0	0	0	4.07459	6.57	1	2	2.82888	6.57	1	1	4.47156	5.88	1	2	0	0	0	0	0	1.5	1	Cellular process;Metabolic process
F1RM74	Glyceraldehyde-3-phosphate dehydrogenase OS=Sus scrofa GN=GAPDHS PE=3 SV=1 - [F1RM74_PIG]	362	39.3343	8.29443	1	2	3	69	39.7403	10.5	3	13	37.2501	10.5	3	12	19.9599	5.8	2	6	30.7289	10.5	3	10	45.1671	10.5	3	15	41.0754	10.5	3	13	12.5	8	14	Cellular process;Metabolic process
F1RMB5	Uncharacterized protein OS=Sus scrofa GN=LGI3 PE=4 SV=1 - [F1RMB5_PIG]	548	61.6134	8.04541	1	1	1	7	0	0	0	0	6.41984	2.74	1	3	4.13435	2.74	1	2	4.12713	2.74	1	2	0	0	0	0	0	0	0	0	1.5	2	0	Regulation
F1RMD8	Uncharacterized protein (Fragment) OS=Sus scrofa GN=TPTE2 PE=4 SV=2 - [F1RMD8_PIG]	472	55.0084	8.83643	1	1	1	18	2.04404	1.48	1	1	6.18487	1.48	1	3	8.21372	1.48	1	4	10.3835	1.48	1	5	8.2294	1.48	1	4	2.0626	1.48	1	1	2	4.5	2.5	Cellular process
F1RMK1	Uncharacterized protein OS=Sus scrofa GN=LOC100514479 PE=4 SV=1 - [F1RMK1_PIG]	313	35.389	8.96826	2	1	1	9	8.25348	3.19	1	4	0	0	0	0	2.04782	3.19	1	1	4.01111	3.19	1	2	2.03594	3.19	1	1	2.00175	3.19	1	1	2	1.5	1	Cellular process;Regulation
F1RMN7	Hemopexin OS=Sus scrofa GN=HPX PE=4 SV=2 - [F1RMN7_PIG]	459	51.2591	7.06396	2	5	5	15	7.71603	6.97	2	3	9.87848	8.93	3	4	6.7608	4.14	2	3	2.24663	1.74	1	1	5.11693	6.32	2	2	4.72977	1.74	1	2	3.5	2	2	Cellular process
F1RMS3	Uncharacterized protein OS=Sus scrofa GN=FCHSD1 PE=4 SV=2 - [F1RMS3_PIG]	694	76.89	5.33838	2	1	1	7	5.331	2.88	1	2	5.78165	2.88	1	2	2.9653	2.88	1	1	5.45118	2.88	1	2	0	0	0	0	0	0	0	0	2	1.5	0	Other
F1RN56	Uncharacterized protein OS=Sus scrofa GN=NUDT12 PE=4 SV=2 - [F1RN56_PIG]	460	52.3937	6.94678	1	1	1	14	5.29732	3.91	1	2	5.46151	3.91	1	2	5.50902	3.91	1	2	13.3183	3.91	1	5	0	0	0	0	8.97225	3.91	1	3	2	3.5	1.5	Cellular process
F1RN91	Uncharacterized protein (Fragment) OS=Sus scrofa PE=4 SV=2 - [F1RN91_PIG]	935	109.331	5.24951	1	1	1	8	2.36742	1.6	1	1	2.21631	1.6	1	1	0	0	0	0	0	0	0	0	6.67826	1.6	1	3	6.79868	1.6	1	3	1	0	3	Cellular process;Other
F1RNS7	Uncharacterized protein OS=Sus scrofa GN=ARPC1B PE=4 SV=2 - [F1RNS7_PIG]	255	28.3962	7.86963	2	2	2	5	0	0	0	0	2.51293	3.92	1	1	4.91845	7.06	2	2	0	0	0	0	5.47016	3.92	1	2	0	0	0	0	0.5	1	1	Regulation
F1RNU9	Glucose-6-phosphate isomerase OS=Sus scrofa GN=GPI PE=3 SV=2 - [F1RNU9_PIG]	558	62.9233	8.71924	2	3	3	14	2.64603	1.79	1	1	7.44515	5.02	2	3	5.92068	3.05	1	2	2.02815	3.05	1	1	17.4642	5.02	2	6	3.34617	3.05	1	1	2	1.5	3.5	Cellular process;Metabolic process
F1RP14	Uncharacterized protein OS=Sus scrofa GN=SMG5 PE=4 SV=2 - [F1RP14_PIG]	704	78.6691	5.5415	1	1	1	8	4.37967	1.85	1	2	4.14947	1.85	1	2	0	0	0	0	0	0	0	0	6.26627	1.85	1	3	2.12016	1.85	1	1	2	0	2	Regulation
F1RPE1	Uncharacterized protein (Fragment) OS=Sus scrofa GN=C5orf52 PE=4 SV=1 - [F1RPE1_PIG]	174	19.8104	10.3599	1	1	1	3	0	0	0	0	4.86374	10.34	1	2	2.018	10.34	1	1	0	0	0	0	0	0	0	0	0	0	0	0	1	0.5	0	Other
F1RPQ8	Uncharacterized protein (Fragment) OS=Sus scrofa GN=MYO5B PE=4 SV=2 - [F1RPQ8_PIG]	1853	213.91	8.25049	1	1	1	5	0	0	0	0	6.19944	0.54	1	3	0	0	0	0	0	0	0	0	4.13521	0.54	1	2	0	0	0	0	1.5	0	1	Localization
F1RPR8	Integrin beta (Fragment) OS=Sus scrofa GN=ITGB6 PE=3 SV=1 - [F1RPR8_PIG]	596	64.7565	5.32568	4	1	1	15	0	0	0	0	5.48776	4.36	1	8	2.68442	4.36	1	3	2.50781	4.36	1	1	2.64891	4.36	1	3	0	0	0	0	4	2	1.5	Interaction with cells and organisms
F1RPS8	ATP synthase subunit alpha heart isoform, mitochondrial (Fragment) OS=Sus scrofa GN=ATP5A1 PE=2 SV=1 - [F1RPS8_PIG]	533	57.5915	8.79248	2	6	6	45	21.3975	9.19	4	8	13.1411	8.82	4	5	26.339	11.07	5	10	23.0194	9.01	4	9	13.3054	6.94	3	5	20.427	11.44	5	8	6.5	9.5	6.5	Cellular process;Metabolic process
F1RPT3	Uncharacterized protein (Fragment) OS=Sus scrofa GN=TANC1 PE=4 SV=2 - [F1RPT3_PIG]	1773	192.228	8.03076	1	1	1	21	6.69591	0.39	1	4	8.60311	0.39	1	5	5.26531	0.39	1	3	5.36908	0.39	1	3	6.70068	0.39	1	4	3.43119	0.39	1	2	4.5	3	3	Cellular process;Other
F1RPU7	Uncharacterized protein OS=Sus scrofa GN=ADCY10 PE=4 SV=1 - [F1RPU7_PIG]	1610	186.032	6.81494	1	1	2	4	0	0	0	0	2.51296	1.18	1	1	4.23272	0.75	1	2	2.05665	0.75	1	1	0	0	0	0	0	0	0	0	0.5	1.5	0	Cellular process;Regulation
F1RPY2	Uncharacterized protein OS=Sus scrofa GN=LOC100511737 PE=4 SV=2 - [F1RPY2_PIG]	681	74.1306	6.26514	1	1	2	11	2.0267	3.08	1	1	6.8413	3.23	2	3	4.41511	3.08	1	3	0	0	0	0	2.49805	3.08	1	2	2.56079	3.08	1	2	2	1.5	2	Other
F1RQ91	Uncharacterized protein OS=Sus scrofa GN=RPS4 PE=2 SV=2 - [F1RQ91_PIG]	263	29.5791	10.1548	2	2	2	4	0	0	0	0	4.71036	3.42	1	2	0	0	0	0	2.74345	4.18	1	1	0	0	0	0	2.05506	3.42	1	1	1	0.5	0.5	Cellular process
F1RQK1	Uncharacterized protein OS=Sus scrofa GN=IMPG1 PE=4 SV=2 - [F1RQK1_PIG]	790	88.9817	5.70654	1	1	2	6	7.61416	4.05	2	3	2.69069	2.53	1	1	0	0	0	0	2.52589	2.53	1	1	0	0	0	0	2.66807	2.53	1	1	2	0.5	0.5	Other
F1RQL8	Uncharacterized protein OS=Sus scrofa GN=IBTK PE=4 SV=2 - [F1RQL8_PIG]	1346	149.372	7.89893	1	1	1	4	0	0	0	0	4.12501	0.82	1	2	0	0	0	0	2.18157	0.82	1	1	2.18197	0.82	1	1	0	0	0	0	1	0.5	0.5	Regulation
F1RQT7	Uncharacterized protein OS=Sus scrofa GN=AARS2 PE=3 SV=1 - [F1RQT7_PIG]	985	106.88	6.50732	1	1	1	6	4.10242	0.71	1	2	2.03751	0.71	1	1	2.16624	0.71	1	1	2.07405	0.71	1	1	0	0	0	0	2.20382	0.71	1	1	1.5	1	0.5	Other
F1RQU2	Uncharacterized protein OS=Sus scrofa GN=HSPCB PE=2 SV=1 - [F1RQU2_PIG]	724	83.2011	5.03369	5	2	8	37	11.2596	4.28	3	4	11.9979	5.25	3	4	28.7132	9.67	6	9	32.0557	7.73	5	11	14.8715	4.56	3	5	12.7412	4.83	3	4	4	10	4.5	Cellular process
F1RR00	Uncharacterized protein OS=Sus scrofa GN=CCDC103 PE=4 SV=1 - [F1RR00_PIG]	235	26.6289	6.81494	1	1	1	4	1.7637	2.98	1	1	0	0	0	0	1.59453	2.98	1	1	0	0	0	0	0	0	0	0	3.46006	2.98	1	2	0.5	0.5	1	Cellular process
F1RRC2	Uncharacterized protein OS=Sus scrofa GN=GOLGA4 PE=4 SV=2 - [F1RRC2_PIG]	2249	262.236	5.26221	2	2	2	5	2.03399	0.89	1	1	0	0	0	0	8.27349	0.44	1	4	0	0	0	0	0	0	0	0	0	0	0	0	0.5	2	0	Localization
F1RRP1	Uncharacterized protein OS=Sus scrofa GN=MPO PE=4 SV=2 - [F1RRP1_PIG]	719	81.2213	9.65674	3	8	8	34	3.01814	1.95	1	1	5.14916	3.62	2	2	4.73383	1.95	1	2	0	0	0	0	38.0029	11.4	7	13	45.8265	9.32	6	16	1.5	1	14.5	Cellular process;Immune system process
F1RRX1	Uncharacterized protein OS=Sus scrofa GN=LCN2 PE=3 SV=1 - [F1RRX1_PIG]	199	22.4317	9.21729	2	4	4	5	2.60757	6.03	1	1	0	0	0	0	0	0	0	0	0	0	0	0	7.36763	18.59	3	3	2.51456	6.03	1	1	0.5	0	2	Immune system process
F1RS11	Uncharacterized protein (Fragment) OS=Sus scrofa GN=STXBP1 PE=4 SV=2 - [F1RS11_PIG]	602	68.7054	6.87354	1	1	1	2	0	0	0	0	0	0	0	0	0	0	0	0	4.12785	2.82	1	2	0	0	0	0	0	0	0	0	0	1	0	Cellular process;Other
F1RS36	78 kDa glucose-regulated protein OS=Sus scrofa GN=HSPA5 PE=3 SV=2 - [F1RS36_PIG]	634	70.2086	5.31299	3	7	8	41	17.9752	8.2	4	6	26.1972	11.51	5	8	33.4517	10.41	5	10	20.0226	4.73	2	5	19.4975	6.47	3	6	19.0108	6.47	3	6	7	7.5	6	Cellular process
F1RS42	Uncharacterized protein OS=Sus scrofa GN=NEK10 PE=2 SV=2 - [F1RS42_PIG]	1114	126.247	6.85889	2	1	2	8	2.09587	0.81	1	1	2.01978	0.72	1	1	2.16414	0.81	1	1	6.09747	1.53	2	3	4.10144	0.72	1	2	0	0	0	0	1	2	1	Cellular process
F1RS52	Uncharacterized protein OS=Sus scrofa GN=MMAA PE=4 SV=1 - [F1RS52_PIG]	420	46.929	9.68604	1	1	1	2	0	0	0	0	0	0	0	0	0	0	0	0	0	0	0	0	4.33527	2.62	1	2	0	0	0	0	0	0	1	Other
F1RT57	Uncharacterized protein OS=Sus scrofa GN=PPP1R9B PE=4 SV=1 - [F1RT57_PIG]	818	89.3368	4.94482	1	1	1	2	5.11636	2.08	1	2	0	0	0	0	0	0	0	0	0	0	0	0	0	0	0	0	0	0	0	0	1	0	0	Cellular process;Other
F1RTJ9	60S ribosomal protein L21 OS=Sus scrofa GN=RPL21 PE=4 SV=2 - [F1RTJ9_PIG]	160	18.5531	10.4917	1	1	1	6	0	0	0	0	2.56057	9.38	1	1	3.0268	9.38	1	1	3.12464	9.38	1	1	2.82515	9.38	1	1	6.26229	9.38	1	2	0.5	1	1.5	Cellular process
F1RTN3	Moesin OS=Sus scrofa GN=MSN PE=4 SV=1 - [F1RTN3_PIG]	577	67.7448	6.53662	4	3	8	52	20.0513	5.37	3	7	9.92473	4.51	3	4	27.1932	4.68	3	10	29.6748	6.07	4	11	28.5245	6.59	4	11	25.5598	3.47	3	9	5.5	10.5	10	Cellular process
F1RTQ3	Uncharacterized protein OS=Sus scrofa GN=OATV1 PE=4 SV=2 - [F1RTQ3_PIG]	423	46.8117	8.54346	2	1	1	8	2.53165	2.36	1	1	2.59005	2.36	1	1	2.34428	2.36	1	1	6.88248	2.36	1	3	2.10484	2.36	1	1	2.23936	2.36	1	1	1	2	1	Cellular process
F1RTQ5	Histone H2B OS=Sus scrofa GN=LOC100152878 PE=3 SV=1 - [F1RTQ5_PIG]	127	14.2618	10.2427	4	1	4	56	16.3766	24.41	3	8	28.4491	18.9	2	15	20.8895	18.9	2	11	10.1149	18.9	2	5	21.6748	24.41	3	12	9.81913	18.9	2	5	11.5	8	8.5	Cellular process;Metabolic process;Other
F1RUG1	Uncharacterized protein OS=Sus scrofa GN=GNL3L PE=2 SV=1 - [F1RUG1_PIG]	574	64.6321	8.45557	3	1	2	4	0	0	0	0	2.10281	1.05	1	1	2.18617	1.92	1	1	4.47773	1.05	1	2	0	0	0	0	0	0	0	0	0.5	1.5	0	Metabolic process
F1RUG3	Uncharacterized protein OS=Sus scrofa GN=TSR2 PE=2 SV=2 - [F1RUG3_PIG]	191	21.3104	4.57666	1	1	1	3	2.74728	13.61	1	2	0	0	0	0	0	0	0	0	0	0	0	0	0	0	0	0	2.69572	13.61	1	1	1	0	0.5	Other
F1RUK8	Rab GDP dissociation inhibitor beta OS=Sus scrofa GN=GDI2 PE=2 SV=1 - [F1RUK8_PIG]	445	50.2946	6.04932	5	2	2	12	8.49966	6.74	2	3	2.39134	2.47	1	1	2.56759	2.47	1	1	4.93328	2.47	1	2	8.41615	6.74	2	3	5.19652	6.74	2	2	2	1.5	2.5	Localization
F1RUN2	Serum albumin OS=Sus scrofa GN=ALB PE=4 SV=1 - [F1RUN2_PIG]	607	69.625	6.37939	5	50	50	1316	584.764	70.18	39	194	813.251	66.39	40	280	615.43	68.53	39	210	536.57	65.57	36	177	645.978	70.02	45	222	685.194	66.06	39	233	237	193.5	227.5	Cellular process;Localization
F1RUR8	Uncharacterized protein OS=Sus scrofa GN=PARD3 PE=4 SV=2 - [F1RUR8_PIG]	1098	121.532	5.89697	1	1	1	12	6.4545	1.28	1	3	0	0	0	0	4.08504	1.28	1	2	4.25445	1.28	1	2	6.31363	1.28	1	3	4.07864	1.28	1	2	1.5	2	2.5	Cellular process;Localization;Other
F1RUU1	Uncharacterized protein OS=Sus scrofa GN=TRERF1 PE=4 SV=2 - [F1RUU1_PIG]	1203	131.664	6.81494	1	1	2	4	0	0	0	0	5.71039	1.75	2	3	0	0	0	0	0	0	0	0	0	0	0	0	1.57615	0.67	1	1	1.5	0	0.5	Other
F1RUZ0	Ribosomal protein S6 kinase OS=Sus scrofa GN=RPS6KB2 PE=3 SV=2 - [F1RUZ0_PIG]	485	53.7635	7.54736	1	1	1	6	2.70357	3.92	1	1	3.09698	3.92	1	1	5.58427	3.92	1	2	5.53352	3.92	1	2	0	0	0	0	0	0	0	0	1	2	0	Cellular process;Regulation
F1RVJ8	Uncharacterized protein OS=Sus scrofa GN=ARMC4 PE=4 SV=2 - [F1RVJ8_PIG]	505	55.2497	7.50342	1	2	2	7	4.58416	6.34	2	2	2.1093	2.77	1	1	0	0	0	0	0	0	0	0	6.33726	3.56	1	2	6.39508	3.56	1	2	1.5	0	2	Other
F1RVR2	Uncharacterized protein OS=Sus scrofa GN=DNAH8 PE=4 SV=1 - [F1RVR2_PIG]	4729	540.17	6.03662	1	2	2	8	4.07447	0.3	1	2	2.01489	0.3	1	1	2.06963	0.3	1	1	0	0	0	0	2.10857	0.3	1	1	6.21735	0.57	2	3	1.5	0.5	2	Cellular process
F1RW08	Signal recognition particle subunit SRP68 OS=Sus scrofa GN=SRP68 PE=3 SV=2 - [F1RW08_PIG]	624	70.4654	8.42627	1	1	1	3	2.53697	2.24	1	1	4.75126	2.24	1	2	0	0	0	0	0	0	0	0	0	0	0	0	0	0	0	0	1.5	0	0	Other
F1RW91	Uncharacterized protein (Fragment) OS=Sus scrofa GN=RXFP1 PE=4 SV=2 - [F1RW91_PIG]	770	88.2685	8.35303	1	2	2	8	0	0	0	0	0	0	0	0	4.27699	1.82	1	2	2.19206	1.43	1	1	6.31704	1.82	1	3	4.50204	1.82	1	2	0	1.5	2.5	Cellular process;Other
F1RWF4	Uncharacterized protein OS=Sus scrofa GN=ZNF652 PE=4 SV=1 - [F1RWF4_PIG]	610	69.9866	8.44092	1	1	1	4	2.02698	1.15	1	1	0	0	0	0	0	0	0	0	4.19607	1.15	1	2	0	0	0	0	2.02565	1.15	1	1	0.5	1	0.5	Cellular process
F1RX74	Uncharacterized protein (Fragment) OS=Sus scrofa GN=HNRNPA2B1 PE=4 SV=1 - [F1RX74_PIG]	353	37.4968	8.80713	6	1	6	19	3.79077	4.53	1	1	8.06646	8.22	3	3	27.4743	11.61	4	9	16.9251	10.48	3	5	3.61212	4.53	1	1	0	0	0	0	2	7	0.5	Cellular process;Localization
F1RXB9	Uncharacterized protein OS=Sus scrofa GN=LOC100522371 PE=4 SV=1 - [F1RXB9_PIG]	100	11.4423	10.1108	1	1	2	6	0	0	0	0	0	0	0	0	4.15678	12	2	2	4.10616	12	1	2	0	0	0	0	4.38225	12	2	2	0	2	1	Other
F1RXG3	Uncharacterized protein (Fragment) OS=Sus scrofa GN=KRT12 PE=3 SV=2 - [F1RXG3_PIG]	501	53.4585	4.7417	2	1	4	9	0	0	0	0	3.18372	1.4	1	2	1.81606	1.4	1	1	4.43521	4.19	2	2	4.23023	3.39	1	2	3.87916	4.79	2	2	1	1.5	2	Other
F1RXG9	Uncharacterized protein OS=Sus scrofa GN=CHRDL1 PE=2 SV=2 - [F1RXG9_PIG]	329	37.3411	8.1626	3	1	1	2	2.75454	6.08	1	2	0	0	0	0	0	0	0	0	0	0	0	0	0	0	0	0	0	0	0	0	1	0	0	Other
F1RY11	Uncharacterized protein OS=Sus scrofa GN=CCDC93 PE=4 SV=2 - [F1RY11_PIG]	498	57.917	8.74854	1	1	1	2	0	0	0	0	0	0	0	0	3.82702	1.41	1	2	0	0	0	0	0	0	0	0	0	0	0	0	0	1	0	Other
F1RYK8	Uncharacterized protein (Fragment) OS=Sus scrofa GN=LOC100524000 PE=4 SV=2 - [F1RYK8_PIG]	6742	761.324	6.56592	13	2	4	6	2.02022	0.12	1	1	0	0	0	0	0	0	0	0	3.64488	0.28	2	2	0	0	0	0	5.27011	0.27	2	3	0.5	1	1.5	Other
F1RYT5	Uncharacterized protein OS=Sus scrofa GN=NUP54 PE=4 SV=2 - [F1RYT5_PIG]	510	55.9616	7.02002	1	1	2	7	3.30398	1.18	1	2	3.21013	1.18	1	2	5.68907	4.12	2	3	0	0	0	0	0	0	0	0	0	0	0	0	2	1.5	0	Other
F1RYU9	Uncharacterized protein OS=Sus scrofa GN=USO1 PE=4 SV=2 - [F1RYU9_PIG]	959	107.266	4.86865	1	1	1	3	2.03831	1.98	1	1	4.28019	1.98	1	2	0	0	0	0	0	0	0	0	0	0	0	0	0	0	0	0	1.5	0	0	Cellular process;Localization;Other
F1RZB5	Uncharacterized protein OS=Sus scrofa GN=TMOD2 PE=4 SV=2 - [F1RZB5_PIG]	353	39.6689	5.42725	1	4	4	6	2.12388	5.38	1	1	3.16142	1.98	1	2	4.41572	7.65	2	2	0	0	0	0	2.02321	2.27	1	1	0	0	0	0	1.5	1	0.5	Cellular process
F1RZC9	Uncharacterized protein OS=Sus scrofa GN=PLEKHA3 PE=4 SV=1 - [F1RZC9_PIG]	300	33.9126	6.88818	1	1	1	4	0	0	0	0	3.07175	2.67	1	2	0	0	0	0	1.75834	2.67	1	1	1.68277	2.67	1	1	0	0	0	0	1	0.5	0.5	Other
F1RZP9	Uncharacterized protein (Fragment) OS=Sus scrofa GN=MICAL1 PE=4 SV=2 - [F1RZP9_PIG]	1084	119.869	6.68311	1	2	2	6	2.12563	1.29	1	1	2.24584	1.29	1	1	2.154	1.29	1	1	4.14596	2.4	2	2	2.03907	1.29	1	1	0	0	0	0	1	1.5	0.5	Cellular process;Other
F1S073	Annexin OS=Sus scrofa GN=ANXA2 PE=3 SV=2 - [F1S073_PIG]	339	38.5548	7.31299	2	10	11	47	14.9143	12.09	3	5	29.7837	31.86	8	11	13.4167	11.8	2	5	21.9852	17.4	4	7	27.0028	23.89	6	9	28.1141	28.91	8	10	8	6	9.5	Cellular process;Other
F1S0B4	Uncharacterized protein (Fragment) OS=Sus scrofa GN=PLEKHO2 PE=4 SV=1 - [F1S0B4_PIG]	445	48.0516	5.75732	1	1	1	11	5.78786	3.6	1	2	0	0	0	0	11.7507	3.6	1	4	5.59454	3.6	1	2	8.03413	3.6	1	3	0	0	0	0	1	3	1.5	Other
F1S0K1	Uncharacterized protein OS=Sus scrofa GN=KRT13 PE=3 SV=1 - [F1S0K1_PIG]	454	49.1633	4.91943	16	7	13	67	33.5877	12.11	7	12	34.9803	14.98	8	13	8.09677	3.52	2	3	7.80657	3.52	2	3	46.4967	23.79	13	18	49.9962	19.38	10	18	12.5	3	18	Other
F1S0K7	Uncharacterized protein OS=Sus scrofa GN=KRT35 PE=3 SV=1 - [F1S0K7_PIG]	455	50.3255	5.0083	13	1	3	12	4.33671	3.08	2	2	4.21228	3.96	2	2	2.27213	1.54	1	1	2.19928	1.54	1	1	4.1453	3.08	2	2	7.70943	1.54	1	4	2	1	3	Other
F1S0L1	Uncharacterized protein OS=Sus scrofa GN=KRT14 PE=3 SV=2 - [F1S0L1_PIG]	475	51.4694	5.021	13	1	7	27	18.7647	5.68	4	6	17.2587	7.58	5	7	4.08819	2.95	2	2	2.19928	1.47	1	1	13.5282	5.26	4	5	17.7861	5.68	4	6	6.5	1.5	5.5	Cellular process;Other
F1S0R7	Uncharacterized protein OS=Sus scrofa GN=NSUN2 PE=4 SV=1 - [F1S0R7_PIG]	798	89.3492	6.22705	1	1	1	2	0	0	0	0	5.36122	2.26	1	2	0	0	0	0	0	0	0	0	0	0	0	0	0	0	0	0	1	0	0	Cellular process;Other
F1S0U6	Uncharacterized protein OS=Sus scrofa GN=SETX PE=4 SV=2 - [F1S0U6_PIG]	2661	298.848	7.84033	1	1	1	20	5.08984	0.64	1	2	10.3623	0.64	1	4	10.258	0.64	1	4	7.90116	0.64	1	3	8.05612	0.64	1	3	10.7036	0.64	1	4	3	3.5	3.5	Cellular process;Other
F1S0V3	Annexin (Fragment) OS=Sus scrofa GN=ANXA6 PE=3 SV=2 - [F1S0V3_PIG]	529	59.5134	5.68115	2	4	5	11	2.09413	1.7	1	1	4.1998	2.65	2	2	11.1276	2.84	1	3	7.49506	5.67	2	2	2.99544	2.84	1	1	4.49211	4.54	2	2	1.5	2.5	1.5	Localization
F1S1M1	Uncharacterized protein (Fragment) OS=Sus scrofa GN=LOC100516531 PE=4 SV=2 - [F1S1M1_PIG]	554	63.5106	8.98291	1	1	1	11	4.08898	2.53	1	2	4.33912	2.53	1	2	4.23769	2.53	1	2	6.1693	2.53	1	3	2.20404	2.53	1	1	2.06391	2.53	1	1	2	2.5	1	Cellular process;Localization
F1S1P6	Uncharacterized protein (Fragment) OS=Sus scrofa GN=CHM PE=4 SV=1 - [F1S1P6_PIG]	614	68.9926	4.85596	2	1	1	14	8.45683	1.47	1	5	1.59397	1.47	1	1	6.32038	1.47	1	4	0	0	0	0	3.21389	1.47	1	2	3.13664	1.47	1	2	3	2	2	Localization
F1S1W3	Uncharacterized protein OS=Sus scrofa GN=ABCB11 PE=2 SV=2 - [F1S1W3_PIG]	1322	146.493	7.12256	2	1	2	3	0	0	0	0	0	0	0	0	4.25896	0.91	1	2	2.02381	0.68	1	1	0	0	0	0	0	0	0	0	0	1.5	0	Metabolic process
F1S1X3	Uncharacterized protein OS=Sus scrofa GN=NARS PE=3 SV=2 - [F1S1X3_PIG]	560	64.4853	6.43018	1	1	1	3	0	0	0	0	0	0	0	0	0	0	0	0	5.38348	1.96	1	2	2.14621	1.96	1	1	0	0	0	0	0	1	0.5	Cellular process
F1S1Y1	Uncharacterized protein OS=Sus scrofa GN=XIRP2 PE=2 SV=1 - [F1S1Y1_PIG]	390	43.5964	6.93213	1	1	1	2	0	0	0	0	0	0	0	0	0	0	0	0	0	0	0	0	3.10326	2.56	1	2	0	0	0	0	0	0	1	Other
F1S232	4-trimethylaminobutyraldehyde dehydrogenase OS=Sus scrofa GN=ALDH9A1 PE=3 SV=2 - [F1S232_PIG]	598	64.9103	8.35303	1	3	4	6	2.48595	1.67	1	1	4.47447	1.67	1	2	2.80056	2.34	1	1	0	0	0	0	0	0	0	0	4.38985	2.51	1	2	1.5	0.5	1	Cellular process
F1S2A0	Uncharacterized protein (Fragment) OS=Sus scrofa GN=PLXNB3 PE=4 SV=2 - [F1S2A0_PIG]	1911	207.405	6.80029	1	1	1	3	0	0	0	0	2.06811	0.52	1	1	0	0	0	0	4.03781	0.52	1	2	0	0	0	0	0	0	0	0	0.5	1	0	Cellular process;Interaction with cells and organisms;Localization;Response to stimulus
F1S2E2	Annexin OS=Sus scrofa GN=ANXA11 PE=2 SV=2 - [F1S2E2_PIG]	502	53.9088	7.29834	2	2	3	4	0	0	0	0	1.61677	1	1	1	0	0	0	0	6.11353	4.98	2	2	0	0	0	0	2.41547	3.19	1	1	0.5	1	0.5	Cellular process
F1S357	Uncharacterized protein OS=Sus scrofa GN=CDK18 PE=4 SV=2 - [F1S357_PIG]	202	23.3291	9.23193	1	1	2	6	2.26939	8.42	1	1	2.04609	4.46	1	1	2.14677	8.42	1	1	4.28315	8.42	1	2	2.04323	8.42	1	1	0	0	0	0	1	1.5	0.5	Metabolic process
F1S376	Uncharacterized protein OS=Sus scrofa GN=PLEKHA6 PE=4 SV=2 - [F1S376_PIG]	1172	131.021	8.86572	1	1	1	2	0	0	0	0	3.19389	0.6	1	2	0	0	0	0	0	0	0	0	0	0	0	0	0	0	0	0	1	0	0	Other
F1S3G7	Uncharacterized protein (Fragment) OS=Sus scrofa GN=COL5A3 PE=4 SV=2 - [F1S3G7_PIG]	1614	158.089	6.16357	2	1	1	14	2.04569	0.56	1	1	2.48793	0.56	1	1	8.42213	0.56	1	4	6.46998	0.56	1	3	6.81997	0.56	1	3	4.45599	0.56	1	2	1	3.5	2.5	Interaction with cells and organisms
F1S3U9	Uncharacterized protein OS=Sus scrofa GN=PRDX1 PE=4 SV=2 - [F1S3U9_PIG]	197	21.9524	8.51416	1	3	5	31	17.4178	23.86	5	7	8.01706	5.08	1	3	10.1941	14.72	3	4	13.9809	14.21	3	6	16.7709	19.8	4	7	11.5176	10.66	2	4	5	5	5.5	Cellular process;Other
F1S3X9	Tyrosine-protein kinase receptor (Fragment) OS=Sus scrofa GN=ALK PE=3 SV=1 - [F1S3X9_PIG]	787	84.7437	5.87158	2	1	1	4	0	0	0	0	6.37161	1.14	1	3	0	0	0	0	0	0	0	0	0	0	0	0	2.0163	1.14	1	1	1.5	0	0.5	Cellular process;Regulation
F1S4D0	Uncharacterized protein OS=Sus scrofa GN=CLCA4 PE=4 SV=2 - [F1S4D0_PIG]	928	101.244	5.22412	1	1	1	6	6.18462	0.86	1	3	2.13218	0.86	1	1	0	0	0	0	0	0	0	0	2.01535	0.86	1	1	2.18035	0.86	1	1	2	0	1	Other
F1S4E2	Uncharacterized protein (Fragment) OS=Sus scrofa PE=4 SV=2 - [F1S4E2_PIG]	501	57.9115	5.97314	1	1	1	29	6.61547	2	1	3	9.04772	2	1	4	11.6885	2	1	5	11.1949	2	1	5	13.6314	2	1	6	13.7058	2	1	6	3.5	5	6	Cellular process
F1S4M1	Uncharacterized protein OS=Sus scrofa GN=ARAP2 PE=4 SV=1 - [F1S4M1_PIG]	1708	194.135	6.52197	1	2	2	14	5.16798	1.05	1	2	2.7222	1.05	1	1	7.34982	1.46	2	3	5.71748	1.05	1	2	8.09858	1.05	1	3	6.59145	1.46	2	3	1.5	2.5	3	Regulation
F1S4M8	Uncharacterized protein OS=Sus scrofa GN=STIM2 PE=2 SV=2 - [F1S4M8_PIG]	628	71.019	7.84033	1	1	2	5	2.12124	1.75	1	1	0	0	0	0	2.04756	1.75	1	1	2.0289	1.75	1	1	4.88878	4.62	2	2	0	0	0	0	0.5	1	1	Other
F1S4T1	Uncharacterized protein OS=Sus scrofa GN=CDKL4 PE=4 SV=2 - [F1S4T1_PIG]	346	40.206	8.68994	1	1	1	6	0	0	0	0	4.74819	1.73	1	3	3.08469	1.73	1	2	0	0	0	0	0	0	0	0	1.51049	1.73	1	1	1.5	1	0.5	Metabolic process
F1S532	Uncharacterized protein (Fragment) OS=Sus scrofa PE=4 SV=2 - [F1S532_PIG]	1054	122.85	5.61768	1	1	1	5	5.40313	1.9	1	2	2.56703	1.9	1	1	2.88845	1.9	1	1	0	0	0	0	0	0	0	0	2.63012	1.9	1	1	1.5	0.5	0.5	Other
F1S5N9	Uncharacterized protein OS=Sus scrofa GN=WDR96 PE=2 SV=1 - [F1S5N9_PIG]	1668	192.05	6.22705	1	1	2	5	0	0	0	0	1.5236	0.48	1	1	0	0	0	0	3.82158	1.08	2	2	1.72597	0.48	1	1	1.71045	0.48	1	1	0.5	1	1	Other
F1S5U9	Uncharacterized protein OS=Sus scrofa GN=ATP2C2 PE=3 SV=2 - [F1S5U9_PIG]	947	102.909	6.21436	1	1	1	3	0	0	0	0	0	0	0	0	0	0	0	0	1.85406	0.74	1	1	0	0	0	0	3.38776	0.74	1	2	0	0.5	1	Metabolic process
F1S6B4	Uncharacterized protein OS=Sus scrofa GN=PRELP PE=4 SV=2 - [F1S6B4_PIG]	375	43.0729	9.5249	1	6	6	19	14.1929	11.73	4	5	13.4644	8.53	3	5	2.07684	2.13	1	1	0	0	0	0	6.75665	6.4	2	3	11.0926	7.47	3	5	5	0.5	4	Cellular process
F1S6Q9	Uncharacterized protein (Fragment) OS=Sus scrofa GN=STK11 PE=4 SV=2 - [F1S6Q9_PIG]	344	38.5361	5.84619	1	1	1	5	2.22411	2.03	1	1	2.02515	2.03	1	1	0	0	0	0	0	0	0	0	2.13825	2.03	1	1	4.16953	2.03	1	2	1	0	1.5	Cellular process;Localization;Other
F1S7S8	Uncharacterized protein OS=Sus scrofa GN=METTL13 PE=4 SV=1 - [F1S7S8_PIG]	699	78.5875	6.94678	1	1	1	9	1.57533	1	1	1	1.55497	1	1	1	6.39887	1	1	4	4.7577	1	1	3	0	0	0	0	0	0	0	0	1	3.5	0	Cellular process
F1S7X7	Mu-type opioid receptor OS=Sus scrofa GN=OPRM1 PE=3 SV=2 - [F1S7X7_PIG]	401	45.1388	8.23584	1	1	1	2	0	0	0	0	0	0	0	0	0	0	0	0	0	0	0	0	0	0	0	0	5.10668	3.99	1	2	0	0	1	Cellular process
F1S849	Uncharacterized protein OS=Sus scrofa GN=CNNM2 PE=4 SV=2 - [F1S849_PIG]	827	91.0578	7.02002	1	1	1	22	9.25213	1.57	1	4	6.54225	1.57	1	3	9.30369	1.57	1	4	8.68161	1.57	1	4	9.05157	1.57	1	4	6.64256	1.57	1	3	3.5	4	3.5	Localization
F1S8L9	Uncharacterized protein OS=Sus scrofa GN=HNRNPU PE=4 SV=2 - [F1S8L9_PIG]	789	86.7842	5.51611	1	3	3	9	0	0	0	0	0	0	0	0	3.86544	1.9	1	1	11.0499	3.8	2	4	5.59471	4.69	2	2	5.8165	2.79	1	2	0	2.5	2	Cellular process;Regulation
F1S8N5	Uncharacterized protein OS=Sus scrofa GN=HDH PE=2 SV=2 - [F1S8N5_PIG]	3138	344.467	6.39209	2	1	2	2	0	0	0	0	0	0	0	0	0	0	0	0	0	0	0	0	0	0	0	0	4.8903	0.89	2	2	0	0	1	Cellular process;Localization;Other
F1S8T1	Uncharacterized protein OS=Sus scrofa GN=NOLC1 PE=4 SV=1 - [F1S8T1_PIG]	708	74.0487	9.46631	1	1	1	4	4.50643	1.69	1	2	0	0	0	0	0	0	0	0	2.09745	1.69	1	1	0	0	0	0	2.0542	1.69	1	1	1	0.5	0.5	Other
F1S8Y5	Uncharacterized protein OS=Sus scrofa GN=PGAM1 PE=3 SV=2 - [F1S8Y5_PIG]	258	29.2831	6.88818	2	3	3	15	0	0	0	0	7.79695	9.3	2	3	5.54039	5.43	1	2	14.0608	9.3	2	5	10.9639	9.69	2	4	2.16782	5.43	1	1	1.5	3.5	2.5	Cellular process;Metabolic process
F1S920	Uncharacterized protein (Fragment) OS=Sus scrofa GN=MAST3 PE=4 SV=2 - [F1S920_PIG]	729	81.8253	6.30322	2	1	2	9	2.01171	0.96	1	1	2.00111	0.96	1	1	4.21982	0.96	1	2	2.11981	0.96	1	1	6.38474	2.19	2	3	2.07479	0.96	1	1	1	1.5	2	Metabolic process
F1S980	Uncharacterized protein OS=Sus scrofa GN=BTBD10 PE=4 SV=2 - [F1S980_PIG]	483	54.407	7.13721	1	1	1	5	5.28983	4.14	1	3	2.74136	4.14	1	2	0	0	0	0	0	0	0	0	0	0	0	0	0	0	0	0	2.5	0	0	Cellular process
F1S982	Coatomer subunit beta OS=Sus scrofa GN=COPB1 PE=4 SV=2 - [F1S982_PIG]	590	66.9526	6.59521	2	1	2	4	0	0	0	0	0	0	0	0	2.53473	2.37	1	1	4.85589	4.24	2	2	0	0	0	0	2.62901	2.37	1	1	0	1.5	0.5	Localization
F1S9Q3	Uncharacterized protein OS=Sus scrofa PE=3 SV=2 - [F1S9Q3_PIG]	645	71.1653	5.8335	3	5	7	58	28.8223	10.85	6	10	31.4074	13.02	7	11	28.7286	9.15	5	9	34.252	9.15	5	12	16.3021	7.13	4	6	25.0959	10.85	6	10	10.5	10.5	8	Metabolic process
F1S9T1	Uncharacterized protein (Fragment) OS=Sus scrofa GN=SURF6 PE=4 SV=2 - [F1S9T1_PIG]	303	33.4698	9.99365	1	1	1	5	2.3184	5.61	1	1	0	0	0	0	0	0	0	0	0	0	0	0	4.59388	5.61	1	2	4.07747	5.61	1	2	0.5	0	2	Cellular process
F1SA50	Uncharacterized protein (Fragment) OS=Sus scrofa GN=HNRNPM PE=4 SV=1 - [F1SA50_PIG]	704	74.8941	8.99756	1	3	3	7	2.21879	1.42	1	1	4.67966	4.26	2	2	2.61802	1.42	1	1	2.58333	2.84	1	1	4.72959	2.98	2	2	0	0	0	0	1.5	1	1	Cellular process
F1SA73	Uncharacterized protein OS=Sus scrofa GN=LOC100522152 PE=4 SV=2 - [F1SA73_PIG]	590	67.571	8.44092	1	1	2	24	9.4655	3.39	2	4	7.72862	2.2	1	3	8.2571	3.39	2	4	13.2646	2.2	1	5	8.28019	3.39	2	4	11.0193	2.2	1	4	3.5	4.5	4	Other
F1SAE4	Uncharacterized protein (Fragment) OS=Sus scrofa GN=NME8 PE=4 SV=2 - [F1SAE4_PIG]	528	60.6218	4.91943	1	1	1	10	10.4022	3.6	1	4	2.62296	3.6	1	1	2.79615	3.6	1	1	0	0	0	0	2.79738	3.6	1	1	8.16763	3.6	1	3	2.5	0.5	2	Cellular process
F1SAG4	Uncharacterized protein OS=Sus scrofa GN=SSX2IP PE=4 SV=1 - [F1SAG4_PIG]	615	70.9975	6.97607	1	1	1	8	1.50992	1.3	1	1	6.90943	1.3	1	4	1.56298	1.3	1	1	0	0	0	0	0	0	0	0	3.1461	1.3	1	2	2.5	0.5	1	Regulation;Other
F1SAZ6	Uncharacterized protein (Fragment) OS=Sus scrofa GN=LOC100737714 PE=4 SV=1 - [F1SAZ6_PIG]	189	20.9713	9.51025	2	1	1	11	0	0	0	0	5.4088	8.47	1	2	7.86637	8.47	1	3	5.13787	8.47	1	2	5.33112	8.47	1	2	5.44686	8.47	1	2	1	2.5	2	Cellular process
F1SB42	Uncharacterized protein (Fragment) OS=Sus scrofa GN=EZR PE=4 SV=1 - [F1SB42_PIG]	353	42.2427	6.22705	1	2	7	48	20.0513	8.78	3	7	7.72968	5.38	2	3	29.3104	9.92	4	11	25.3226	5.38	2	9	22.0787	8.78	3	8	28.1323	9.07	4	10	5	10	9	Cellular process;Other
F1SB85	Uncharacterized protein (Fragment) OS=Sus scrofa GN=CCDC146 PE=4 SV=2 - [F1SB85_PIG]	808	95.8223	8.90967	1	1	1	2	0	0	0	0	0	0	0	0	5.1666	1.86	1	2	0	0	0	0	0	0	0	0	0	0	0	0	0	1	0	Other
F1SBQ7	Uncharacterized protein OS=Sus scrofa GN=MAGI3 PE=4 SV=2 - [F1SBQ7_PIG]	1468	161.323	8.1626	1	2	3	4	0	0	0	0	0	0	0	0	2.17346	0.89	1	1	0	0	0	0	1.52126	0.48	1	1	4.32851	1.43	2	2	0	0.5	1.5	Regulation
F1SC20	Alpha-1B-glycoprotein OS=Sus scrofa GN=A1BG PE=4 SV=1 - [F1SC20_PIG]	500	54.3631	6.41748	1	4	4	15	5.23557	4.2	2	2	14.8912	4.2	2	6	4.66178	2.2	1	2	0	0	0	0	9.53372	6	3	4	2.52389	2	1	1	4	1	2.5	Other
F1SC68	Uncharacterized protein OS=Sus scrofa GN=ZNF335 PE=4 SV=2 - [F1SC68_PIG]	1346	145.144	6.48096	1	2	2	2	0	0	0	0	0	0	0	0	4.27091	0.89	2	2	0	0	0	0	0	0	0	0	0	0	0	0	0	1	0	Cellular process;Other
F1SC71	Uncharacterized protein OS=Sus scrofa GN=LGI1 PE=4 SV=1 - [F1SC71_PIG]	557	63.8353	8.104	1	2	2	6	4.01441	4.49	2	2	0	0	0	0	2.03217	2.69	1	1	0	0	0	0	4.39632	2.69	1	2	2.47655	2.69	1	1	1	0.5	1.5	Other
F1SC89	Uncharacterized protein OS=Sus scrofa GN=KIF11 PE=3 SV=1 - [F1SC89_PIG]	1059	119.326	5.70654	1	1	1	3	0	0	0	0	0	0	0	0	2.41179	1.23	1	1	0	0	0	0	0	0	0	0	4.56763	1.23	1	2	0	0.5	1	Cellular process;Other
F1SCC6	Uncharacterized protein OS=Sus scrofa GN=LOC100153899 PE=3 SV=2 - [F1SCC6_PIG]	423	46.9677	7.1665	1	6	6	7	7.36179	9.69	3	3	0	0	0	0	6.78347	5.44	3	3	2.79817	3.78	1	1	0	0	0	0	0	0	0	0	1.5	2	0	Other
F1SCD0	Uncharacterized protein OS=Sus scrofa GN=SERPINA3-3 PE=2 SV=1 - [F1SCD0_PIG]	423	46.6111	6.21436	5	5	5	35	13.6223	8.75	3	5	14.6641	9.93	3	5	20.6539	13.71	4	7	17.1112	9.93	3	6	15.1663	10.4	4	6	15.8402	8.75	3	6	5	6.5	6	Other
F1SCW9	Uncharacterized protein OS=Sus scrofa GN=TNKS2 PE=4 SV=2 - [F1SCW9_PIG]	1166	126.79	7.21045	1	1	2	2	0	0	0	0	0	0	0	0	0	0	0	0	0	0	0	0	4.77386	3	2	2	0	0	0	0	0	0	1	Cellular process;Growth;Localization
F1SCX7	Uncharacterized protein OS=Sus scrofa GN=KIF20B PE=3 SV=2 - [F1SCX7_PIG]	1828	211.556	5.57959	1	3	3	3	2.05732	0.66	1	1	0	0	0	0	4.02002	1.15	2	2	0	0	0	0	0	0	0	0	0	0	0	0	0.5	1	0	Cellular process
F1SD86	Uncharacterized protein OS=Sus scrofa GN=TRIP11 PE=4 SV=1 - [F1SD86_PIG]	1975	226.496	5.2876	1	1	1	2	0	0	0	0	0	0	0	0	0	0	0	0	0	0	0	0	0	0	0	0	3.16281	0.46	1	2	0	0	1	Localization
F1SD91	Uncharacterized protein OS=Sus scrofa GN=CCDC88C PE=4 SV=2 - [F1SD91_PIG]	2005	224.992	5.8335	2	1	2	8	0	0	0	0	5.11766	0.3	1	3	3.26303	0.3	1	2	1.55821	0.3	1	1	2.17499	0.3	1	1	1.71871	0.3	1	1	1.5	1.5	1	Other
F1SDR7	Uncharacterized protein OS=Sus scrofa GN=YWHAB PE=3 SV=1 - [F1SDR7_PIG]	246	28.0948	4.83057	8	1	4	38	12.3973	10.57	3	5	17.8131	12.6	4	8	16.6554	10.57	3	7	14.5226	10.57	3	6	13.0819	7.32	2	6	13.2735	10.57	3	6	6.5	6.5	6	Localization
F1SDX6	Uncharacterized protein OS=Sus scrofa GN=TGM2 PE=3 SV=1 - [F1SDX6_PIG]	687	77.1755	5.31299	1	17	17	147	58.0668	20.82	12	20	68.674	19.65	12	25	77.6896	21.98	13	27	62.844	18.78	11	22	75.5162	22.42	13	27	68.3888	20.38	13	26	22.5	24.5	26.5	Cellular process;Localization
F1SDY7	Uncharacterized protein (Fragment) OS=Sus scrofa GN=EML5 PE=4 SV=2 - [F1SDY7_PIG]	1921	213.799	7.69385	1	1	1	20	12.4158	0.68	1	6	2.04026	0.68	1	1	4.52884	0.68	1	2	2.01945	0.68	1	1	19.5489	0.68	1	9	2.3201	0.68	1	1	3.5	1.5	5	Other
F1SE62	Uncharacterized protein OS=Sus scrofa GN=LNX1 PE=4 SV=2 - [F1SE62_PIG]	737	82.0577	6.68311	1	1	1	4	1.93028	1.22	1	1	1.82165	1.22	1	1	0	0	0	0	0	0	0	0	3.18655	1.22	1	2	0	0	0	0	1	0	1	Cellular process;Other
F1SFI7	Alpha-2-HS-glycoprotein (Fragment) OS=Sus scrofa GN=AHSG PE=4 SV=2 - [F1SFI7_PIG]	362	38.4064	5.71924	2	3	3	8	7.93704	11.6	3	3	2.8821	2.76	1	1	4.55712	5.8	2	2	2.27478	2.76	1	1	0	0	0	0	2.53876	2.76	1	1	2	1.5	0.5	Interaction with cells and organisms;Regulation;Response to stimulus
F1SFP4	Mitogen-activated protein kinase kinase kinase OS=Sus scrofa GN=MAP3K12 PE=3 SV=1 - [F1SFP4_PIG]	859	92.7367	6.48096	2	1	1	24	9.68712	1.28	1	4	6.49696	1.28	1	3	11.5225	1.28	1	5	9.14976	1.28	1	4	9.44401	1.28	1	4	9.74099	1.28	1	4	3.5	4.5	4	Cellular process
F1SFP9	Uncharacterized protein OS=Sus scrofa GN=LMOD3 PE=4 SV=2 - [F1SFP9_PIG]	566	65.5599	5.50342	1	2	2	3	0	0	0	0	0	0	0	0	2.13012	1.24	1	1	0	0	0	0	4.10797	3	2	2	0	0	0	0	0	0.5	1	Other
F1SFZ8	Uncharacterized protein OS=Sus scrofa GN=TLN1 PE=4 SV=2 - [F1SFZ8_PIG]	2539	269.3	6.11279	2	2	2	2	0	0	0	0	0	0	0	0	0	0	0	0	0	0	0	0	4.21126	1.02	2	2	0	0	0	0	0	0	1	Other
F1SGC2	Uncharacterized protein OS=Sus scrofa GN=CCDC39 PE=4 SV=1 - [F1SGC2_PIG]	942	110.054	7.45947	1	2	2	2	0	0	0	0	0	0	0	0	4.79442	3.18	2	2	0	0	0	0	0	0	0	0	0	0	0	0	0	1	0	Cellular process;Other
F1SGG6	Uncharacterized protein (Fragment) OS=Sus scrofa GN=KRT5 PE=3 SV=2 - [F1SGG6_PIG]	605	63.4396	7.73779	9	3	11	35	19.837	13.88	8	8	16.8413	5.95	4	7	0	0	0	0	5.07711	1.98	1	2	24.5762	7.77	5	10	20.4989	9.09	6	8	7.5	1	9	Other
F1SGG9	Uncharacterized protein (Fragment) OS=Sus scrofa GN=LOC100737483 PE=3 SV=2 - [F1SGG9_PIG]	559	60.0331	8.33838	8	6	13	49	18.568	13.42	7	7	24.4324	11.81	7	10	0	0	0	0	5.07711	2.15	1	2	47.9971	16.46	8	18	31.3303	16.64	9	12	8.5	1	15	Cellular process
F1SGI4	Uncharacterized protein OS=Sus scrofa GN=LOC100523670 PE=3 SV=1 - [F1SGI4_PIG]	493	54.0368	5.66846	1	1	1	5	0	0	0	0	0	0	0	0	5.83832	2.43	1	2	5.8513	2.43	1	2	2.26501	2.43	1	1	0	0	0	0	0	2	0.5	Cellular process
F1SGI7	Uncharacterized protein (Fragment) OS=Sus scrofa GN=KRT75 PE=3 SV=2 - [F1SGI7_PIG]	610	65.0688	9.20264	9	1	7	30	4.45192	2.62	2	2	13.9679	5.08	4	6	14.2306	3.93	2	4	19.2879	3.93	2	5	19.9172	7.05	4	8	14.5537	6.39	4	5	4	4.5	6.5	Cellular process
F1SGI8	Uncharacterized protein OS=Sus scrofa GN=KRT82 PE=3 SV=1 - [F1SGI8_PIG]	514	56.7644	6.55127	1	1	3	13	4.16085	1.36	1	2	5.46272	2.72	2	3	4.2361	5.06	2	2	4.47249	1.36	1	2	2.28927	1.36	1	1	5.71415	1.36	1	3	2.5	2	2	Cellular process
F1SGK0	Uncharacterized protein OS=Sus scrofa GN=ACVRL1 PE=4 SV=1 - [F1SGK0_PIG]	504	56.2764	7.18115	2	2	2	3	0	0	0	0	4.07885	2.38	1	2	0	0	0	0	0	0	0	0	2.04457	1.98	1	1	0	0	0	0	1	0	0.5	Cellular process
F1SGK6	Uncharacterized protein OS=Sus scrofa GN=LOC100522189 PE=3 SV=2 - [F1SGK6_PIG]	1984	225.411	6.13818	1	1	2	10	2.28968	0.45	1	1	2.2191	0.45	1	1	0	0	0	0	4.30962	0.45	1	2	5.71465	1.06	2	3	6.44997	0.45	1	3	1	1	3	Cellular process;Developmental process;Interaction with cells and organisms;Regulation;Response to stimulus;Other
F1SGN4	Uncharacterized protein OS=Sus scrofa GN=IPO4 PE=4 SV=2 - [F1SGN4_PIG]	1079	117.972	5.021	1	1	2	6	0	0	0	0	4.60781	3.24	2	2	8.56108	0.93	1	4	0	0	0	0	0	0	0	0	0	0	0	0	1	2	0	Localization
F1SH71	Uncharacterized protein OS=Sus scrofa GN=HELB PE=4 SV=1 - [F1SH71_PIG]	1082	122.24	6.43018	1	2	2	15	7.37847	2.77	2	3	8.73487	1.11	1	4	0	0	0	0	0	0	0	0	10.6954	1.11	1	5	6.38772	1.11	1	3	3.5	0	4	Cellular process
F1SHC1	Uncharacterized protein OS=Sus scrofa GN=TUBA1C PE=3 SV=1 - [F1SHC1_PIG]	449	49.8954	5.09717	13	3	9	105	41.0923	20.71	7	14	44.9294	20.94	6	15	74.3813	26.28	8	24	60.2226	26.28	8	20	49.559	18.71	6	17	43.3528	18.71	6	15	14.5	22	16	Cellular process;Other
F1SHC3	Uncharacterized protein (Fragment) OS=Sus scrofa GN=KMT2D PE=2 SV=2 - [F1SHC3_PIG]	5080	543.979	5.70654	14	2	3	6	2.07616	0.18	1	1	2.0923	0.18	1	1	2.0802	0.18	1	1	1.5557	0.1	1	1	0	0	0	0	3.19048	0.1	1	2	1	1	1	Cellular process
F1SHF9	Uncharacterized protein (Fragment) OS=Sus scrofa GN=SLC1A2 PE=4 SV=2 - [F1SHF9_PIG]	576	62.4049	6.53662	1	1	1	5	0	0	0	0	2.60422	2.43	1	1	6.71338	2.43	1	3	2.73743	2.43	1	1	0	0	0	0	0	0	0	0	0.5	2	0	Cellular process;Growth;Localization
F1SHL9	Pyruvate kinase (Fragment) OS=Sus scrofa GN=PKM PE=3 SV=2 - [F1SHL9_PIG]	540	58.6854	7.85498	2	13	14	71	37.8616	18.89	9	13	34.5268	16.85	8	12	29.3176	15.93	6	10	35.7251	15.74	6	13	35.7733	17.04	8	12	32.4878	15.93	7	11	12.5	11.5	11.5	Cellular process
F1SHT2	Uncharacterized protein OS=Sus scrofa GN=HOXA4 PE=3 SV=1 - [F1SHT2_PIG]	329	35.2298	10.0522	1	1	1	9	0	0	0	0	9.2341	3.04	1	4	2.11295	3.04	1	1	4.68061	3.04	1	2	2.10813	3.04	1	1	2.46928	3.04	1	1	2	1.5	1	Developmental process
F1SHW9	Uncharacterized protein (Fragment) OS=Sus scrofa PE=4 SV=2 - [F1SHW9_PIG]	2038	235.186	9.15869	1	1	1	4	5.52788	0.93	1	2	0	0	0	0	5.33236	0.93	1	2	0	0	0	0	0	0	0	0	0	0	0	0	1	1	0	Other
F1SI04	Uncharacterized protein OS=Sus scrofa GN=SNED1 PE=4 SV=2 - [F1SI04_PIG]	1414	151.495	7.15186	1	1	1	4	0	0	0	0	0	0	0	0	2.5142	1.49	1	1	0	0	0	0	5.31929	1.49	1	2	2.73186	1.49	1	1	0	0.5	1.5	Interaction with cells and organisms
F1SIN0	Uncharacterized protein OS=Sus scrofa GN=GCNT1 PE=4 SV=1 - [F1SIN0_PIG]	428	49.9774	8.17725	1	1	1	6	0	0	0	0	5.24078	3.5	1	2	2.51951	3.5	1	1	0	0	0	0	2.65058	3.5	1	1	5.17741	3.5	1	2	1	0.5	1.5	Cellular process
F1SIT4	Uncharacterized protein (Fragment) OS=Sus scrofa GN=UACA PE=4 SV=1 - [F1SIT4_PIG]	1391	159.818	6.78564	1	1	3	6	2.12184	0.65	1	1	0	0	0	0	6.43999	2.16	3	3	0	0	0	0	4.32986	0.65	1	2	0	0	0	0	0.5	1.5	1	Other
F1SIY7	Uncharacterized protein OS=Sus scrofa GN=AFTPH PE=2 SV=2 - [F1SIY7_PIG]	908	98.968	4.51318	2	1	1	19	6.86989	1.21	1	3	9.00131	1.21	1	4	4.20849	1.21	1	2	7.31217	1.21	1	3	6.56929	1.21	1	3	8.43305	1.21	1	4	3.5	2.5	3.5	Other
F1SJB5	Annexin OS=Sus scrofa GN=ANXA1 PE=2 SV=2 - [F1SJB5_PIG]	346	38.7061	6.81494	3	15	16	98	45.5667	22.25	6	12	46.8806	30.92	8	14	21.2863	12.14	3	6	7.20569	4.62	1	2	122.52	43.93	12	34	96.5745	46.24	13	30	13	4	32	Cellular process;Localization
F1SJG8	Uncharacterized protein OS=Sus scrofa GN=KCNV2 PE=4 SV=1 - [F1SJG8_PIG]	560	63.8798	6.16357	1	1	1	3	0	0	0	0	0	0	0	0	4.23385	1.61	1	2	2.05906	1.61	1	1	0	0	0	0	0	0	0	0	0	1.5	0	Other
F1SJJ5	60S ribosomal protein L4 OS=Sus scrofa GN=RPL4 PE=4 SV=2 - [F1SJJ5_PIG]	426	47.8886	11.0337	1	1	1	2	0	0	0	0	0	0	0	0	4.83047	3.29	1	2	0	0	0	0	0	0	0	0	0	0	0	0	0	1	0	Cellular process
F1SJP2	Uncharacterized protein (Fragment) OS=Sus scrofa GN=TRAK1 PE=4 SV=2 - [F1SJP2_PIG]	939	104.073	5.60498	1	1	1	4	2.63946	2.88	1	3	0	0	0	0	0	0	0	0	0	0	0	0	2.58235	2.88	1	1	0	0	0	0	1.5	0	0.5	Localization
F1SJR1	Uncharacterized protein (Fragment) OS=Sus scrofa PE=3 SV=1 - [F1SJR1_PIG]	211	23.5616	4.64014	4	3	3	9	2.96363	6.16	1	1	4.29971	10.9	2	2	3.70345	6.16	1	1	7.35531	10.9	2	3	3.44431	6.16	1	1	2.11458	7.11	1	1	1.5	2	1	Cellular process
F1SJS8	Uncharacterized protein OS=Sus scrofa GN=TAGLN PE=4 SV=2 - [F1SJS8_PIG]	201	22.5664	8.83643	1	1	1	5	0	0	0	0	8.75056	5.97	1	3	0	0	0	0	0	0	0	0	0	0	0	0	6.04391	5.97	1	2	1.5	0	1	Other
F1SKA1	Uncharacterized protein OS=Sus scrofa GN=RHNO1 PE=4 SV=1 - [F1SKA1_PIG]	240	27.2583	10.2866	1	1	1	10	4.08238	3.75	1	2	2.08966	3.75	1	1	4.31243	3.75	1	2	4.26165	3.75	1	2	4.39457	3.75	1	2	2.04608	3.75	1	1	1.5	2	1.5	Cellular process
F1SKJ1	Uncharacterized protein OS=Sus scrofa GN=MYH9 PE=2 SV=2 - [F1SKJ1_PIG]	1958	224.928	5.77002	6	5	7	14	4.31356	1.17	2	2	6.69318	1.43	2	3	2.03865	0.66	1	1	2.06718	0.66	1	1	12.3301	1.89	3	4	8.55044	1.94	3	3	2.5	1	3.5	Cellular process;Localization;Metabolic process;Other
F1SKQ0	Uncharacterized protein (Fragment) OS=Sus scrofa GN=DDX17 PE=4 SV=2 - [F1SKQ0_PIG]	736	80.8956	7.89893	1	2	2	4	0	0	0	0	0	0	0	0	5.8998	3.4	2	2	0	0	0	0	0	0	0	0	4.82957	3.4	2	2	0	1	1	Cellular process;Developmental process;Regulation
F1SKU5	Uncharacterized protein OS=Sus scrofa GN=STRBP PE=4 SV=2 - [F1SKU5_PIG]	675	74.3077	9.12939	6	2	2	7	0	0	0	0	3.73789	2.52	2	2	4.59133	1.04	1	2	4.29285	1.04	1	2	0	0	0	0	2.04584	1.04	1	1	1	2	0.5	Cellular process
F1SLS0	Uncharacterized protein (Fragment) OS=Sus scrofa GN=MORC1 PE=4 SV=2 - [F1SLS0_PIG]	956	108.168	8.66064	1	1	1	2	5.15462	1.99	1	2	0	0	0	0	0	0	0	0	0	0	0	0	0	0	0	0	0	0	0	0	1	0	0	Interaction with cells and organisms
F1SMD7	Uncharacterized protein OS=Sus scrofa GN=STOM PE=4 SV=2 - [F1SMD7_PIG]	227	25.2152	7.75244	3	3	3	8	2.43664	3.52	1	1	0	0	0	0	0	0	0	0	2.33651	7.05	1	1	6.73157	6.61	2	3	7.71465	10.57	2	3	0.5	0.5	3	Cellular process
F1SMU0	Uncharacterized protein OS=Sus scrofa GN=CCBE1 PE=4 SV=2 - [F1SMU0_PIG]	407	43.9233	7.21045	1	1	1	2	0	0	0	0	0	0	0	0	4.33554	5.16	1	2	0	0	0	0	0	0	0	0	0	0	0	0	0	1	0	Regulation
F1SMV6	Uncharacterized protein (Fragment) OS=Sus scrofa GN=LOC100737174 PE=4 SV=1 - [F1SMV6_PIG]	365	39.519	8.57275	2	2	2	4	0	0	0	0	0	0	0	0	0	0	0	0	9.43032	6.58	2	4	0	0	0	0	0	0	0	0	0	2	0	Cellular process
F1SMW4	Uncharacterized protein (Fragment) OS=Sus scrofa GN=VPS4B PE=4 SV=2 - [F1SMW4_PIG]	369	41.3827	8.90967	2	1	1	8	0	0	0	0	4.27562	3.79	1	2	6.26126	3.79	1	3	4.12195	3.79	1	2	0	0	0	0	2.02407	3.79	1	1	1	2.5	0.5	Localization;Other
F1SN86	Uncharacterized protein (Fragment) OS=Sus scrofa GN=RGS3 PE=4 SV=2 - [F1SN86_PIG]	984	107.697	6.0874	1	1	1	5	0	0	0	0	0	0	0	0	0	0	0	0	0	0	0	0	5.63669	1.52	1	2	9.18149	1.52	1	3	0	0	2.5	Other
F1SNJ3	Uncharacterized protein OS=Sus scrofa PE=4 SV=2 - [F1SNJ3_PIG]	351	40.1779	6.46826	1	1	1	34	16.5232	3.99	1	5	18.1998	3.99	1	6	15.6377	3.99	1	5	15.1177	3.99	1	5	15.4204	3.99	1	5	22.5764	3.99	1	8	5.5	5	6.5	Regulation;Other
F1SNL7	Uncharacterized protein OS=Sus scrofa GN=CNDP2 PE=4 SV=1 - [F1SNL7_PIG]	475	52.7005	5.47803	1	1	1	15	5.55046	3.37	1	2	2.28304	3.37	1	1	12.8599	3.37	1	4	4.95271	3.37	1	2	7.57271	3.37	1	3	7.43641	3.37	1	3	1.5	3	3	Cellular process
F1SNN5	Uncharacterized protein OS=Sus scrofa GN=ZNF516 PE=4 SV=1 - [F1SNN5_PIG]	1118	120.905	8.74854	1	1	1	3	0	0	0	0	0	0	0	0	0	0	0	0	0	0	0	0	0	0	0	0	2.90439	2.15	1	3	0	0	1.5	Cellular process
F1SNR5	Uncharacterized protein (Fragment) OS=Sus scrofa GN=OTUD7A PE=4 SV=2 - [F1SNR5_PIG]	899	97.4599	8.57275	1	2	3	5	4.13214	1.67	1	2	2.10591	1.78	1	1	2.01997	1.67	1	1	0	0	0	0	2.38205	1.11	1	1	0	0	0	0	1.5	0.5	0.5	Cellular process
F1SNU6	Uncharacterized protein (Fragment) OS=Sus scrofa GN=SETD2 PE=4 SV=2 - [F1SNU6_PIG]	2521	282.451	6.59521	1	1	1	3	0	0	0	0	0	0	0	0	2.09656	0.56	1	1	4.12488	0.56	1	2	0	0	0	0	0	0	0	0	0	1.5	0	Cellular process;Other
F1SNY2	60S ribosomal protein L3 OS=Sus scrofa GN=RPL3 PE=2 SV=2 - [F1SNY2_PIG]	403	46.0938	10.1987	2	4	4	11	2.2531	2.23	1	1	4.88751	4.96	2	2	7.56763	4.22	2	3	2.82397	2.23	1	1	8.28444	5.21	2	3	2.34584	2.23	1	1	1.5	2	2	Cellular process
F1SP18	Uncharacterized protein OS=Sus scrofa GN=TARS PE=3 SV=2 - [F1SP18_PIG]	620	71.9891	6.85889	1	1	1	2	0	0	0	0	0	0	0	0	0	0	0	0	0	0	0	0	4.51709	1.77	1	2	0	0	0	0	0	0	1	Cellular process
F1SP66	Olfactory receptor (Fragment) OS=Sus scrofa GN=LOC100157720 PE=3 SV=2 - [F1SP66_PIG]	347	38.7556	8.98291	1	1	1	5	0	0	0	0	0	0	0	0	5.45498	7.2	1	2	0	0	0	0	8.06296	7.2	1	3	0	0	0	0	0	1	1.5	Interaction with cells and organisms;Regulation
F1SP83	Uncharacterized protein OS=Sus scrofa GN=IFT74 PE=4 SV=1 - [F1SP83_PIG]	603	69.8153	5.98584	1	1	1	4	0	0	0	0	0	0	0	0	4.166	2.49	1	2	4.27424	2.49	1	2	0	0	0	0	0	0	0	0	0	2	0	Other
F1SPE9	Uncharacterized protein OS=Sus scrofa GN=DNAJC13 PE=4 SV=1 - [F1SPE9_PIG]	2242	254.317	6.82959	1	2	2	5	0	0	0	0	0	0	0	0	4.58062	1.07	2	2	4.22993	0.49	1	2	2.24267	0.49	1	1	0	0	0	0	0	2	0.5	Other
F1SPF0	Uncharacterized protein (Fragment) OS=Sus scrofa PE=4 SV=2 - [F1SPF0_PIG]	184	21.4881	8.00146	1	1	1	13	8.70568	9.78	1	4	4.36404	9.78	1	2	6.53702	9.78	1	3	4.36638	9.78	1	2	2.64244	9.78	1	1	2.32096	9.78	1	1	3	2.5	1	Metabolic process
F1SPG1	Uncharacterized protein OS=Sus scrofa GN=H1FX PE=3 SV=1 - [F1SPG1_PIG]	214	22.5106	10.7114	1	2	2	7	0	0	0	0	2.61489	4.67	1	1	4.66378	10.28	2	2	5.39296	10.28	2	2	2.59723	4.67	1	1	2.54222	4.67	1	1	0.5	2	1	Other
F1SPG5	Uncharacterized protein OS=Sus scrofa GN=LOC100738595 PE=4 SV=2 - [F1SPG5_PIG]	1222	130.529	5.14795	2	2	2	2	4.0793	1.31	2	2	0	0	0	0	0	0	0	0	0	0	0	0	0	0	0	0	0	0	0	0	1	0	0	Other
F1SPN5	Uncharacterized protein OS=Sus scrofa GN=ADCY6 PE=3 SV=2 - [F1SPN5_PIG]	1166	130.048	8.11865	1	1	1	3	0	0	0	0	4.07906	0.6	1	2	0	0	0	0	0	0	0	0	2.05678	0.6	1	1	0	0	0	0	1	0	0.5	Celullar process;Regulation
F1SPZ8	Uncharacterized protein OS=Sus scrofa GN=EPYC PE=4 SV=1 - [F1SPZ8_PIG]	320	36.3904	4.75439	1	1	1	2	0	0	0	0	4.10551	3.13	1	2	0	0	0	0	0	0	0	0	0	0	0	0	0	0	0	0	1	0	0	Other
F1SQ01	Uncharacterized protein OS=Sus scrofa GN=PRDX4 PE=2 SV=1 - [F1SQ01_PIG]	272	30.5359	6.44287	1	1	3	11	7.05054	6.99	2	3	2.03442	5.15	1	1	7.42547	6.99	2	3	2.01174	2.94	1	1	4.32313	6.99	2	2	2.33021	4.04	1	1	2	2	1.5	Cellular process
F1SQ09	Uncharacterized protein OS=Sus scrofa GN=LUM PE=4 SV=1 - [F1SQ09_PIG]	341	38.7548	6.23975	1	6	6	31	17.5383	8.8	3	7	23.8959	15.54	5	9	7.01939	5.57	2	3	6.75515	5.57	2	3	11.2158	8.21	3	5	10.2487	5.57	2	4	8	3	4.5	Regulation
F1SQ10	Decorin OS=Sus scrofa GN=DCN PE=2 SV=1 - [F1SQ10_PIG]	360	39.8759	8.52881	4	3	4	10	8.8466	8.89	3	3	5.1893	5.56	2	2	2.62677	3.06	1	1	6.72496	6.39	2	2	2.24791	2.5	1	1	2.44997	3.06	1	1	2.5	1.5	1	Cellular process
F1SQN1	T-complex protein 1 subunit delta OS=Sus scrofa GN=CCT4 PE=3 SV=1 - [F1SQN1_PIG]	539	58.0197	7.82568	1	1	1	17	3.0809	1.11	1	2	3.20722	1.11	1	2	4.63656	1.11	1	3	4.75639	1.11	1	3	6.2494	1.11	1	4	4.63572	1.11	1	3	2	3	3.5	Cellular process
F1SQW8	Uncharacterized protein OS=Sus scrofa GN=ARHGDIB PE=4 SV=2 - [F1SQW8_PIG]	200	22.8344	5.21143	3	5	5	7	0	0	0	0	2.52652	3.5	1	1	7.04934	17	3	3	7.06052	10.5	1	2	2.28885	5	1	1	0	0	0	0	0.5	2.5	0.5	Cellular process
F1SRA1	Uncharacterized protein OS=Sus scrofa GN=GRAP2 PE=4 SV=1 - [F1SRA1_PIG]	320	36.484	6.354	1	1	1	2	0	0	0	0	0	0	0	0	0	0	0	0	0	0	0	0	0	0	0	0	5.06001	3.75	1	2	0	0	1	Other
F1SRQ9	Uncharacterized protein OS=Sus scrofa GN=LOC100526029 PE=3 SV=1 - [F1SRQ9_PIG]	130	14.292	7.72314	1	1	1	2	0	0	0	0	5.236	15.38	1	2	0	0	0	0	0	0	0	0	0	0	0	0	0	0	0	0	1	0	0	Regulation
F1SSE3	Uncharacterized protein (Fragment) OS=Sus scrofa GN=C7orf25 PE=4 SV=2 - [F1SSE3_PIG]	476	52.1942	6.80029	1	2	2	11	3.76581	3.78	2	2	5.49862	1.89	1	3	5.3428	1.89	1	3	0	0	0	0	3.61348	1.89	1	2	1.97258	1.89	1	1	2.5	1.5	1.5	Other
F1SSI4	Uncharacterized protein OS=Sus scrofa GN=PCNXL4 PE=4 SV=1 - [F1SSI4_PIG]	1182	133.602	6.29053	1	2	2	4	4.64306	0.76	1	2	0	0	0	0	0	0	0	0	0	0	0	0	0	0	0	0	3.61139	1.27	2	2	1	0	1	Other
F1SSJ1	Uncharacterized protein OS=Sus scrofa GN=GIMAP8 PE=4 SV=2 - [F1SSJ1_PIG]	697	77.9438	8.30908	1	1	2	4	0	0	0	0	4.408	2.01	1	2	4.63999	3.44	2	2	0	0	0	0	0	0	0	0	0	0	0	0	1	1	0	Cellular process
F1SSJ8	Uncharacterized protein (Fragment) OS=Sus scrofa GN=DAAM1 PE=4 SV=1 - [F1SSJ8_PIG]	969	110.448	6.93213	1	1	1	6	2.11546	1.03	1	1	0	0	0	0	4.15107	1.03	1	2	4.41287	1.03	1	2	2.06839	1.03	1	1	0	0	0	0	0.5	2	0.5	Other
F1SSQ2	Uncharacterized protein (Fragment) OS=Sus scrofa GN=BARD1 PE=4 SV=2 - [F1SSQ2_PIG]	780	86.6168	8.5874	1	1	1	6	2.82602	2.31	1	1	2.68284	2.31	1	1	2.51549	2.31	1	1	5.082	2.31	1	2	0	0	0	0	2.65348	2.31	1	1	1	1.5	0.5	Cellular process
F1SSV0	Uncharacterized protein OS=Sus scrofa GN=INO80 PE=4 SV=1 - [F1SSV0_PIG]	1566	177.794	9.33447	1	1	1	4	7.00015	0.64	1	3	2.28253	0.64	1	1	0	0	0	0	0	0	0	0	0	0	0	0	0	0	0	0	2	0	0	Cellular process;Other
F1SSW9	Uncharacterized protein (Fragment) OS=Sus scrofa GN=SPTBN5 PE=4 SV=1 - [F1SSW9_PIG]	3683	417.431	6.44287	1	1	2	7	4.1123	0.76	2	2	0	0	0	0	2.00814	0.27	1	1	2.01637	0.27	1	1	2.16248	0.27	1	1	4.11586	0.27	1	2	1	1	1.5	Other
F1STD1	Uncharacterized protein OS=Sus scrofa GN=SEMA4C PE=4 SV=1 - [F1STD1_PIG]	836	92.7172	6.88818	1	1	2	8	4.51022	1.44	1	2	2.04761	1.44	1	1	6.61637	1.44	1	3	4.23045	3.23	2	2	0	0	0	0	0	0	0	0	1.5	2.5	0	Other
F1STH4	Sodium/hydrogen exchanger OS=Sus scrofa GN=SLC9A4 PE=2 SV=2 - [F1STH4_PIG]	797	90.5689	8.90967	14	1	2	5	2.27177	1.13	1	1	0	0	0	0	0	0	0	0	1.5557	0.63	1	1	2.15991	1.13	1	1	3.19048	0.63	1	2	0.5	0.5	1.5	Cellular process;Localization;Regulation
F1STH5	Sodium/hydrogen exchanger OS=Sus scrofa GN=SLC9A2 PE=2 SV=1 - [F1STH5_PIG]	813	91.1822	9.27588	14	1	2	4	0	0	0	0	1.67646	0.86	1	1	0	0	0	0	1.5557	0.62	1	1	0	0	0	0	3.19048	0.62	1	2	0.5	0.5	1	Localization
F1STP6	Uncharacterized protein OS=Sus scrofa GN=LOC100623257 PE=4 SV=2 - [F1STP6_PIG]	383	44.7834	9.17334	1	1	2	6	2.01048	4.44	1	1	2.10395	4.44	1	1	0	0	0	0	0	0	0	0	5.19295	2.61	1	2	5.10117	2.61	1	2	1	0	2	Developmental process;Regulation;Other
F1STX9	Uncharacterized protein OS=Sus scrofa GN=C1orf234 PE=4 SV=1 - [F1STX9_PIG]	164	18.9398	9.59814	1	1	1	2	0	0	0	0	0	0	0	0	3.26733	3.66	1	2	0	0	0	0	0	0	0	0	0	0	0	0	0	1	0	Other
F1SUI0	Uncharacterized protein OS=Sus scrofa GN=NTN3 PE=4 SV=2 - [F1SUI0_PIG]	580	61.4093	8.70459	1	1	1	5	0	0	0	0	2.19963	3.1	1	1	6.45115	3.1	1	3	2.21577	3.1	1	1	0	0	0	0	0	0	0	0	0.5	2	0	Other
F1SUM8	Uncharacterized protein OS=Sus scrofa GN=KLHL35 PE=4 SV=1 - [F1SUM8_PIG]	576	62.2286	6.97607	1	1	1	4	1.59535	1.22	1	1	0	0	0	0	3.40016	1.22	1	2	1.73124	1.22	1	1	0	0	0	0	0	0	0	0	0.5	1.5	0	Other
F1SUN7	Uncharacterized protein (Fragment) OS=Sus scrofa GN=PLA2G2A PE=3 SV=2 - [F1SUN7_PIG]	157	17.3306	8.93896	1	1	1	2	0	0	0	0	0	0	0	0	2.61664	10.83	1	2	0	0	0	0	0	0	0	0	0	0	0	0	0	1	0	Cellular process;Metabolic process
F1SV22	Uncharacterized protein OS=Sus scrofa GN=MACF1 PE=4 SV=2 - [F1SV22_PIG]	7334	829.244	5.41455	1	1	4	6	2.04841	0.2	1	1	4.19955	0.3	2	2	4.83716	0.42	2	2	0	0	0	0	0	0	0	0	2.15715	0.1	1	1	1.5	1	0.5	Cellular process;Other
F1SV66	Uncharacterized protein OS=Sus scrofa GN=ZMYM4 PE=4 SV=2 - [F1SV66_PIG]	1177	129.967	6.87354	1	1	2	3	0	0	0	0	0	0	0	0	2.56085	1.19	1	1	0	0	0	0	3.17053	0.59	1	2	0	0	0	0	0	0.5	1	Other
F2Q9A5	Peptidyl-prolyl cis-trans isomerase OS=Babyrousa babyrussa GN=ppia PE=2 SV=1 - [F2Q9A5_BABBA]	164	17.8438	8.1626	6	5	5	49	11.834	11.59	2	4	21.1383	25.61	4	8	33.3938	27.44	5	12	30.3122	25.61	4	11	19.4573	27.44	5	7	19.6461	18.9	4	7	6	11.5	7	Cellular process
F2X0U7	Adenomatous polyposis coli 2 OS=Sus scrofa GN=APC2 PE=2 SV=1 - [F2X0U7_PIG]	2265	240.723	8.68994	2	2	2	8	0	0	0	0	0	0	0	0	0	0	0	0	0	0	0	0	12.5916	1.06	2	5	7.24552	0.53	1	3	0	0	4	Regulation
F2Z546	Ribosomal protein L19 (Fragment) OS=Sus scrofa GN=RPL19 PE=2 SV=2 - [F2Z546_PIG]	196	23.4833	11.4146	1	1	2	2	0	0	0	0	0	0	0	0	0	0	0	0	4.40127	9.69	2	2	0	0	0	0	0	0	0	0	0	1	0	Cellular process
F2Z554	Uncharacterized protein OS=Sus scrofa GN=RPL30 PE=3 SV=1 - [F2Z554_PIG]	115	12.7757	9.62744	1	1	2	6	0	0	0	0	0	0	0	0	8.68414	22.61	2	3	6.48326	22.61	2	2	0	0	0	0	3.27	13.91	1	1	0	2.5	0.5	Cellular process
F2Z558	Uncharacterized protein (Fragment) OS=Sus scrofa GN=YWHAZ PE=2 SV=2 - [F2Z558_PIG]	248	28.0609	4.84326	6	4	7	44	9.57968	7.26	2	4	15.0203	9.27	3	7	27.1283	27.02	5	10	28.1062	22.58	5	11	13.0819	7.26	2	6	13.0586	10.48	3	6	5.5	10.5	6	Localization
F2Z571	Uncharacterized protein OS=Sus scrofa GN=TUBB4B PE=2 SV=1 - [F2Z571_PIG]	445	49.799	4.89404	7	1	9	74	30.3777	16.18	5	11	44.6717	21.12	7	17	38.8392	18.43	6	14	31.9215	18.65	6	12	28.4131	13.26	4	10	26.3184	18.2	6	10	14	13	10	Cellular process;Other
F2Z576	Histone H3 OS=Sus scrofa GN=LOC100525821 PE=2 SV=1 - [F2Z576_PIG]	136	15.3945	11.1216	4	1	7	132	38.704	44.85	6	19	42.5978	49.26	6	23	60.3211	49.26	6	27	47.1134	50	7	23	43.9053	49.26	6	21	35.7173	21.32	4	19	21	25	20	Other
F2Z578	Uncharacterized protein OS=Sus scrofa GN=LOC100512420 PE=4 SV=1 - [F2Z578_PIG]	126	13.8816	10.3159	8	3	7	150	64.3707	32.54	5	24	98.3323	26.98	4	40	72.2826	26.98	4	28	64.8484	26.98	4	26	51.7506	34.13	6	18	34.5367	28.57	5	14	32	27	16	Other
F2Z5B1	Leukocyte elastase inhibitor OS=Sus scrofa GN=SERPINB1 PE=2 SV=1 - [F2Z5B1_PIG]	378	42.544	6.56592	3	10	10	50	14.5351	11.9	4	6	8.14482	8.73	3	3	5.93865	2.65	1	2	10.4509	5.03	2	4	51.6532	25.4	9	20	41.2758	21.69	8	15	4.5	3	17.5	Other
F2Z5C1	Annexin OS=Sus scrofa GN=ANXA5 PE=3 SV=2 - [F2Z5C1_PIG]	294	33.136	5.05908	2	9	9	48	20.1798	15.31	4	8	21.3706	12.24	3	8	19.5988	14.29	4	8	12.1521	12.93	3	4	26.2731	14.29	4	10	26.8105	23.13	5	10	8	6	10	Regulation;Response to stimulus;Other
F2Z5E6	Uncharacterized protein OS=Sus scrofa GN=RPS5 PE=3 SV=1 - [F2Z5E6_PIG]	204	22.8621	9.71533	1	1	1	4	2.68079	7.35	1	1	0	0	0	0	3.07774	7.35	1	1	0	0	0	0	0	0	0	0	5.79003	7.35	1	2	0.5	0.5	1	Cellular process
F2Z5K9	Histone H3 OS=Sus scrofa GN=LOC100622412 PE=3 SV=1 - [F2Z5K9_PIG]	136	15.3785	11.2681	3	1	7	132	42.3592	44.85	6	20	49.5361	49.26	6	25	52.1608	49.26	6	24	57.0699	50	7	25	36.0152	49.26	6	18	38.258	44.85	5	20	22.5	24.5	19	Other
F2Z5L0	Histone H2B OS=Sus scrofa GN=LOC100524253 PE=3 SV=1 - [F2Z5L0_PIG]	126	13.9116	10.3159	6	2	6	155	64.6703	32.54	4	23	102.295	26.98	4	41	71.8086	26.98	4	29	70.8795	26.98	4	27	50.5324	32.54	5	19	39.4081	26.98	4	16	32	28	17.5	Other
F2Z5L5	Histone H2A OS=Sus scrofa GN=HIST2H2AC PE=3 SV=1 - [F2Z5L5_PIG]	129	13.9798	10.9019	11	1	3	188	38.8007	27.13	3	15	102.298	27.13	3	40	93.9259	27.13	3	38	114.609	27.13	3	43	68.3916	27.13	3	26	61.5164	27.13	3	26	27.5	40.5	26	Other
F2Z5L6	Histone H2A OS=Sus scrofa GN=HIST2H2AB PE=3 SV=1 - [F2Z5L6_PIG]	130	13.9868	10.8872	1	1	2	90	20.9745	6.92	1	8	43.3397	12.31	2	19	41.4758	6.92	1	18	40.5302	12.31	2	17	30.968	6.92	1	13	34.0234	12.31	2	15	13.5	17.5	14	Other
F2Z5M3	Uncharacterized protein OS=Sus scrofa GN=EIF5AL1 PE=4 SV=1 - [F2Z5M3_PIG]	154	16.8214	5.23682	1	1	1	2	0	0	0	0	0	0	0	0	4.60811	7.79	1	2	0	0	0	0	0	0	0	0	0	0	0	0	0	1	0	Cellular process;Regulation
F2Z5P1	Histone H2A (Fragment) OS=Sus scrofa GN=H2AFV PE=3 SV=1 - [F2Z5P1_PIG]	127	13.3695	10.5796	7	3	5	141	37.997	23.62	3	15	63.8847	20.47	3	29	67.2807	31.5	4	29	67.9278	54.33	5	28	45.0949	23.62	3	19	46.5521	12.6	2	21	22	28.5	20	Other
F2Z5V5	Uncharacterized protein OS=Sus scrofa GN=WDR48 PE=4 SV=1 - [F2Z5V5_PIG]	677	76.1624	7.03467	1	1	2	3	0	0	0	0	0	0	0	0	2.52432	2.51	1	1	0	0	0	0	3.06377	0.89	1	2	0	0	0	0	0	0.5	1	Cellular process
F6PTT6	Uncharacterized protein (Fragment) OS=Sus scrofa GN=SNCAIP PE=4 SV=1 - [F6PTT6_PIG]	525	57.2798	8.07471	3	1	2	13	5.43928	2.86	1	2	2.68145	2.86	1	1	5.15244	6.48	2	2	5.4787	2.86	1	2	11.2125	2.86	1	4	5.78139	2.86	1	2	1.5	2	3	Cellular process
F7IY48	Autism susceptibility gene 2 OS=Sus scrofa GN=AUTS2 PE=2 SV=1 - [F7IY48_PIG]	1256	137.567	9.5249	1	1	1	8	0	0	0	0	6.30594	0.48	1	4	4.80451	0.48	1	3	0	0	0	0	0	0	0	0	1.66464	0.48	1	1	2	1.5	0.5	Other
G8G223	Coronin OS=Sus scrofa GN=coro1a PE=3 SV=1 - [G8G223_PIG]	461	51.0639	6.40479	1	5	10	56	20.186	9.76	4	8	16.0246	11.5	5	6	35.583	23.43	8	14	35.9637	17.57	6	14	19.9084	9.54	4	8	15.1652	9.54	4	6	7	14	7	Other
G9BFU1	Signal transducer and activator of transcription OS=Sus scrofa GN=STAT1 PE=2 SV=1 - [G9BFU1_PIG]	712	82.9644	6.46826	6	2	2	7	2.17541	2.25	1	1	2.15994	2.25	1	1	2.02495	2.25	1	1	6.5459	3.93	2	3	0	0	0	0	2.07938	2.25	1	1	1	2	0.5	Cellular process
G9F6X8	Prolyl 4-hydroxylase beta polypeptide OS=Sus scrofa PE=2 SV=1 - [G9F6X8_PIG]	508	56.3634	4.89404	1	2	2	2	0	0	0	0	4.91809	4.33	2	2	0	0	0	0	0	0	0	0	0	0	0	0	0	0	0	0	1	0	0	Metabolic process
I1E432	Stonin 2 (Fragment) OS=Sus scrofa GN=STON2 PE=4 SV=1 - [I1E432_PIG]	264	30.5135	5.99854	2	1	1	3	5.46454	6.06	1	2	0	0	0	0	0	0	0	0	0	0	0	0	0	0	0	0	2.554	6.06	1	1	1	0	0.5	Localization
I3L5E2	Uncharacterized protein OS=Sus scrofa GN=SNX17 PE=4 SV=1 - [I3L5E2_PIG]	470	52.7682	7.6792	1	1	1	33	25.5533	4.26	1	9	13.3754	4.26	1	5	12.0754	4.26	1	4	24.7652	4.26	1	9	5.31605	4.26	1	2	11.4429	4.26	1	4	7	6.5	3	Localization
I3L5I7	Uncharacterized protein (Fragment) OS=Sus scrofa GN=ASH1L PE=2 SV=1 - [I3L5I7_PIG]	2824	316.293	9.36377	3	1	1	16	13.7482	0.67	1	5	13.4637	0.67	1	5	2.07088	0.67	1	1	10.8967	0.67	1	4	0	0	0	0	2.88986	0.67	1	1	5	2.5	0.5	Metabolic process
I3L5T3	Uncharacterized protein (Fragment) OS=Sus scrofa GN=FBL PE=3 SV=1 - [I3L5T3_PIG]	352	37.1052	10.1108	2	1	1	2	0	0	0	0	0	0	0	0	0	0	0	0	4.27331	3.13	1	2	0	0	0	0	0	0	0	0	0	1	0	Cellular process;Other
I3L651	Uncharacterized protein OS=Sus scrofa PE=4 SV=1 - [I3L651_PIG]	494	56.3659	7.89893	2	4	4	23	11.0615	4.86	2	4	7.63909	4.86	2	3	9.36893	4.86	2	3	7.1412	3.85	2	3	10.975	9.72	4	4	15.5151	9.72	4	6	3.5	3	5	Other
I3L677	Glucose-6-phosphate 1-dehydrogenase (Fragment) OS=Sus scrofa GN=G6PD PE=3 SV=1 - [I3L677_PIG]	519	59.614	6.55127	1	1	1	12	3.0148	1.16	1	2	1.65913	1.16	1	1	6.25147	1.16	1	4	4.76055	1.16	1	3	1.50217	1.16	1	1	1.64113	1.16	1	1	1.5	3.5	1	Cellular process;Metabolic process
I3L678	Uncharacterized protein OS=Sus scrofa GN=RASAL2 PE=2 SV=1 - [I3L678_PIG]	1096	123.766	8.35303	5	1	2	6	1.52262	0.64	1	1	1.51004	0.64	1	1	3.15983	0.64	1	2	1.56402	0.64	1	1	0	0	0	0	2.08081	0.91	1	1	1	1.5	0.5	Regulation
I3L6D2	Ras-related protein Rab-1A (Fragment) OS=Sus scrofa GN=RAB1A PE=2 SV=1 - [I3L6D2_PIG]	201	22.1643	6.21436	29	3	4	6	2.22102	5.47	1	1	4.1415	11.94	2	2	0	0	0	0	5.69771	13.43	2	2	2.17248	5.47	1	1	0	0	0	0	1.5	1	0.5	Localization
I3L6Q5	Uncharacterized protein OS=Sus scrofa GN=HIST1H1B PE=3 SV=1 - [I3L6Q5_PIG]	203	20.3309	10.7847	1	2	2	5	2.93838	6.4	1	1	0	0	0	0	4.70082	5.91	1	2	8.19683	6.4	1	2	0	0	0	0	0	0	0	0	0.5	2	0	Other
I3L773	Uncharacterized protein OS=Sus scrofa GN=OTUD5 PE=4 SV=1 - [I3L773_PIG]	566	60.1886	6.53662	1	1	1	8	0	0	0	0	2.08565	1.41	1	1	6.21741	1.41	1	3	2.115	1.41	1	1	4.20242	1.41	1	2	2.07962	1.41	1	1	0.5	2	1.5	Cellular process
I3L7I9	Uncharacterized protein (Fragment) OS=Sus scrofa PE=4 SV=1 - [I3L7I9_PIG]	1539	164.93	8.48486	1	1	1	26	10.9423	1.36	1	4	16.6422	1.36	1	6	16.5551	1.36	1	6	5.39467	1.36	1	2	8.58077	1.36	1	3	14.6748	1.36	1	5	5	4	4	Other
I3L7K2	Uncharacterized protein OS=Sus scrofa GN=PLCD1 PE=4 SV=1 - [I3L7K2_PIG]	756	86.0263	6.68311	1	1	1	6	2.62222	2.25	1	1	10.1804	2.25	1	4	0	0	0	0	0	0	0	0	0	0	0	0	2.68712	2.25	1	1	2.5	0	0.5	Metabolic process
I3L7Q8	Uncharacterized protein OS=Sus scrofa GN=ANAPC7 PE=4 SV=1 - [I3L7Q8_PIG]	567	63.2799	5.71924	1	1	1	3	0	0	0	0	3.28097	1.76	1	2	0	0	0	0	1.53353	1.76	1	1	0	0	0	0	0	0	0	0	1	0.5	0	Cellular process
I3L7X9	Protegrin-3 OS=Sus scrofa GN=NPG3 PE=2 SV=1 - [I3L7X9_PIG]	149	16.5534	7.81104	12	5	11	108	42.6046	45.64	8	16	73.4202	53.69	9	30	7.04667	10.74	2	3	10.0338	14.09	2	3	61.6196	53.69	10	25	79.8667	53.69	11	31	23	3	28	Response to stimulus
I3L816	Uncharacterized protein OS=Sus scrofa GN=HNRNPH1 PE=4 SV=1 - [I3L816_PIG]	423	46.2842	6.91748	3	1	2	4	0	0	0	0	0	0	0	0	2.72478	4.02	1	1	7.68007	6.38	2	3	0	0	0	0	0	0	0	0	0	2	0	Cellular process
I3L8R6	Uncharacterized protein (Fragment) OS=Sus scrofa GN=IKZF4 PE=4 SV=1 - [I3L8R6_PIG]	551	59.8443	7.10791	1	1	2	5	2.25012	1.63	1	1	0	0	0	0	5.69983	1.63	2	3	0	0	0	0	0	0	0	0	2.61084	1.63	1	1	0.5	1.5	0.5	Regulation
I3L929	Alcohol dehydrogenase [NADP(+)] OS=Sus scrofa GN=AKR1A1 PE=4 SV=1 - [I3L929_PIG]	326	36.7542	8.79248	2	3	3	14	2.05879	3.07	1	1	2.71436	2.45	1	1	10.6784	5.52	2	4	5.07682	2.45	1	2	6.39278	8.9	3	3	7.43095	2.45	1	3	1	3	3	Cellular process
I3L9N6	Uncharacterized protein OS=Sus scrofa GN=HSPD1 PE=2 SV=1 - [I3L9N6_PIG]	518	55.0002	5.60498	4	4	4	4	0	0	0	0	0	0	0	0	2.02229	4.83	1	1	4.69493	6.95	2	2	0	0	0	0	1.53461	0.97	1	1	0	1.5	0.5	Cellular process
I3L9P4	Uncharacterized protein (Fragment) OS=Sus scrofa PE=3 SV=1 - [I3L9P4_PIG]	919	103.613	6.58057	1	1	1	4	2.50573	1.96	1	1	0	0	0	0	0	0	0	0	0	0	0	0	2.7418	1.96	1	3	0	0	0	0	0.5	0	1.5	Cellular process;Interaction with cells and organisms;Regulation;Other
I3L9T1	Uncharacterized protein (Fragment) OS=Sus scrofa PE=4 SV=1 - [I3L9T1_PIG]	3652	403.352	4.64014	2	1	2	4	0	0	0	0	4.10172	0.77	2	2	2.27272	0.44	1	1	2.15473	0.33	1	1	0	0	0	0	0	0	0	0	1	1	0	Other
I3L9T6	Uncharacterized protein OS=Sus scrofa GN=LOC100739576 PE=2 SV=1 - [I3L9T6_PIG]	216	24.5012	7.97217	1	3	3	12	5.5855	4.63	1	2	11.0937	8.8	2	4	0	0	0	0	2.68042	4.63	1	1	4.21762	8.33	2	2	6.2321	4.17	1	3	3	0.5	2.5	Other
I3L9X5	Uncharacterized protein (Fragment) OS=Sus scrofa GN=ZCCHC11 PE=2 SV=1 - [I3L9X5_PIG]	1168	134.168	8.14795	4	2	2	16	9.65224	2.48	2	4	2.03356	1.37	1	1	11.4109	1.37	1	5	6.6952	1.37	1	3	2.32368	1.37	1	1	4.90055	1.37	1	2	2.5	4	1.5	Cellular process
I3LA95	Uncharacterized protein (Fragment) OS=Sus scrofa GN=MAST4 PE=4 SV=1 - [I3LA95_PIG]	2037	218.859	8.85107	4	1	2	2	0	0	0	0	0	0	0	0	0	0	0	0	0	0	0	0	4.83583	1.18	2	2	0	0	0	0	0	0	1	Metabolic process
I3LAH8	Uncharacterized protein OS=Sus scrofa PE=4 SV=1 - [I3LAH8_PIG]	194	22.2149	9.29053	1	1	1	22	2.70909	10.31	1	1	6.73222	10.31	1	3	18.3593	10.31	1	7	12.413	10.31	1	5	8.50059	10.31	1	3	8.20538	10.31	1	3	2	6	3	Other
I3LAK1	Uncharacterized protein (Fragment) OS=Sus scrofa GN=LOC100738586 PE=4 SV=1 - [I3LAK1_PIG]	552	62.4774	5.73193	2	1	1	16	2.88781	2.72	1	1	5.68398	2.72	1	2	11.5952	2.72	1	4	5.2595	2.72	1	2	11.028	2.72	1	4	8.4725	2.72	1	3	1.5	3	3.5	Cellular process
I3LAN4	Uncharacterized protein (Fragment) OS=Sus scrofa GN=MFNG PE=4 SV=1 - [I3LAN4_PIG]	236	26.6337	8.48486	1	1	1	2	0	0	0	0	4.15923	6.78	1	2	0	0	0	0	0	0	0	0	0	0	0	0	0	0	0	0	1	0	0	Regulation
I3LAQ0	Uncharacterized protein OS=Sus scrofa GN=IGKC PE=4 SV=1 - [I3LAQ0_PIG]	240	26.0822	8.04541	6	6	6	71	47.3301	20.83	3	14	30.5491	20	3	9	38.7796	28.33	4	12	21.3968	20.83	4	7	35.2742	20	4	10	61.8584	20.83	5	19	11.5	9.5	14.5	Other
I3LAR5	Uncharacterized protein OS=Sus scrofa GN=NACA PE=2 SV=1 - [I3LAR5_PIG]	717	70.8258	10.1108	1	1	1	8	0	0	0	0	3.05791	1.12	1	2	3.14316	1.12	1	2	1.59255	1.12	1	1	3.19626	1.12	1	2	1.51804	1.12	1	1	1	1.5	1.5	Other
I3LAY3	Uncharacterized protein OS=Sus scrofa GN=LOC100737380 PE=4 SV=1 - [I3LAY3_PIG]	441	48.9102	5.75732	1	1	1	7	0	0	0	0	4.24997	4.08	1	2	2.23549	4.08	1	1	2.31156	4.08	1	1	4.09655	4.08	1	2	2.25482	4.08	1	1	1	1	1.5	Cellular process
I3LBE3	Uncharacterized protein OS=Sus scrofa GN=TMEM17 PE=4 SV=1 - [I3LBE3_PIG]	198	23.0661	6.56592	1	1	1	8	4.29398	4.04	1	2	6.33362	4.04	1	3	0	0	0	0	0	0	0	0	2.05747	4.04	1	1	4.53484	4.04	1	2	2.5	0	1.5	Other
I3LBK9	Uncharacterized protein OS=Sus scrofa GN=DNAJC3 PE=4 SV=1 - [I3LBK9_PIG]	504	57.6238	5.77002	2	1	2	7	0	0	0	0	5.38427	1.98	1	3	1.53151	1.98	1	1	1.69161	1.98	1	1	3.31944	3.77	2	2	0	0	0	0	1.5	1	1	Cellular process
I3LBY9	Malate dehydrogenase OS=Sus scrofa GN=MDH1 PE=3 SV=1 - [I3LBY9_PIG]	271	29.8294	7.78174	3	2	4	5	5.05358	11.81	2	2	3.03306	3.69	1	1	0	0	0	0	0	0	0	0	0	0	0	0	4.76233	9.23	2	2	1.5	0	1	Cellular process
I3LC52	Uncharacterized protein OS=Sus scrofa GN=MAP3K11 PE=4 SV=1 - [I3LC52_PIG]	692	74.6398	8.55811	1	1	1	2	0	0	0	0	3.0647	0.87	1	2	0	0	0	0	0	0	0	0	0	0	0	0	0	0	0	0	1	0	0	Cellular ;Other
I3LCV7	Uncharacterized protein (Fragment) OS=Sus scrofa GN=LOC100625781 PE=4 SV=1 - [I3LCV7_PIG]	248	27.9535	9.74463	1	1	1	4	0	0	0	0	0	0	0	0	6.64756	3.23	1	4	0	0	0	0	0	0	0	0	0	0	0	0	0	2	0	Cellular process
I3LD43	Uncharacterized protein OS=Sus scrofa GN=LOC100627689 PE=4 SV=1 - [I3LD43_PIG]	235	25.4671	7.03467	1	1	1	4	3.03617	5.11	1	1	0	0	0	0	2.99692	5.11	1	1	0	0	0	0	5.94733	5.11	1	2	0	0	0	0	0.5	0.5	1	Cellular process
I3LD74	60S ribosomal protein L11 OS=Sus scrofa GN=RPL11 PE=3 SV=1 - [I3LD74_PIG]	178	20.2396	9.59814	2	2	2	3	0	0	0	0	0	0	0	0	0	0	0	0	5.50098	12.92	2	2	0	0	0	0	2.14255	5.06	1	1	0	1	0.5	Cellular process;Localization
I3LD85	Uncharacterized protein (Fragment) OS=Sus scrofa GN=RRN3 PE=4 SV=1 - [I3LD85_PIG]	430	48.9217	5.43994	1	1	2	3	0	0	0	0	3.88343	4.42	2	2	0	0	0	0	0	0	0	0	1.54751	1.63	1	1	0	0	0	0	1	0	0.5	Cellular process;Other
I3LDE9	Uncharacterized protein OS=Sus scrofa PE=2 SV=1 - [I3LDE9_PIG]	219	24.3124	9.0708	2	1	1	6	2.64682	8.68	1	1	2.54214	8.68	1	1	5.15552	8.68	1	2	5.47795	8.68	1	2	0	0	0	0	0	0	0	0	1	2	0	Regulation
I3LDH5	Uncharacterized protein OS=Sus scrofa GN=AOX1 PE=4 SV=1 - [I3LDH5_PIG]	1338	147.565	6.93213	2	1	1	4	0	0	0	0	2.71067	1.57	1	1	0	0	0	0	0	0	0	0	0	0	0	0	8.18169	1.57	1	3	0.5	0	1.5	Cellular process
I3LDJ6	ADP/ATP translocase 3 (Fragment) OS=Sus scrofa GN=SLC25A6 PE=3 SV=1 - [I3LDJ6_PIG]	194	21.3221	9.81787	7	2	2	3	0	0	0	0	0	0	0	0	0	0	0	0	0	0	0	0	6.7665	10.82	2	3	0	0	0	0	0	0	1.5	Cellular process
I3LDL9	Uncharacterized protein (Fragment) OS=Sus scrofa PE=3 SV=1 - [I3LDL9_PIG]	865	94.8415	8.1333	2	2	2	3	0	0	0	0	0	0	0	0	4.33445	3.35	2	2	0	0	0	0	0	0	0	0	2.74846	2.54	1	1	0	1	0.5	Regulation
I3LDR9	Uncharacterized protein (Fragment) OS=Sus scrofa GN=SDPR PE=4 SV=1 - [I3LDR9_PIG]	462	50.8655	5.79541	1	1	1	4	0	0	0	0	3.08109	1.3	1	2	0	0	0	0	1.6428	1.3	1	1	0	0	0	0	1.80051	1.3	1	1	1	0.5	0.5	Other
I3LDS3	Uncharacterized protein OS=Sus scrofa GN=KRT10 PE=3 SV=1 - [I3LDS3_PIG]	573	57.9575	4.98291	11	2	6	27	11.2676	2.79	2	4	14.1005	4.36	3	6	12.9404	5.93	4	5	10.7116	4.36	3	4	10.4878	2.79	2	4	11.12	2.79	2	4	5	4.5	4	Cellular process
I3LEF9	Uncharacterized protein OS=Sus scrofa GN=LOC100625180 PE=4 SV=1 - [I3LEF9_PIG]	224	25.8927	8.73389	1	3	3	23	2.54999	4.46	1	1	5.07294	4.46	1	2	10.5957	8.04	2	4	14.8747	16.96	3	6	12.8814	8.04	2	5	13.2269	8.04	2	5	1.5	5	5	Immune system process
I3LEU7	Uncharacterized protein OS=Sus scrofa GN=CIT PE=2 SV=1 - [I3LEU7_PIG]	1616	185.486	6.78564	2	1	2	6	4.42025	1.11	2	2	0	0	0	0	0	0	0	0	0	0	0	0	4.42021	0.43	1	2	4.31556	0.43	1	2	1	0	2	Regulation
I3LF60	Uncharacterized protein (Fragment) OS=Sus scrofa GN=PDIK1L PE=4 SV=1 - [I3LF60_PIG]	427	47.6976	8.88037	1	1	2	4	0	0	0	0	0	0	0	0	2.03567	3.98	1	1	5.61718	3.28	1	2	2.5945	3.28	1	1	0	0	0	0	0	1.5	0.5	Cellular process
I3LF84	Uncharacterized protein OS=Sus scrofa GN=RAP1A PE=4 SV=1 - [I3LF84_PIG]	137	15.494	8.22119	3	2	2	11	2.38854	8.03	1	1	2.3631	8.03	1	1	4.20684	8.03	1	2	4.90783	8.03	1	2	4.38606	8.03	1	2	7.7363	18.98	2	3	1	2	2.5	Cellular process
I3LFW3	Uncharacterized protein OS=Sus scrofa GN=RECQL5 PE=4 SV=1 - [I3LFW3_PIG]	432	47.7698	8.93896	1	1	1	3	0	0	0	0	0	0	0	0	0	0	0	0	0	0	0	0	2.5034	3.01	1	1	5.17354	3.01	1	2	0	0	1.5	Cellular process;Other
I3LFX8	Uncharacterized protein (Fragment) OS=Sus scrofa PE=4 SV=1 - [I3LFX8_PIG]	702	77.9757	5.60498	4	1	1	10	4.20721	1.57	1	2	2.26986	1.57	1	1	2.03389	1.57	1	1	0	0	0	0	8.63895	1.57	1	4	4.56301	1.57	1	2	1.5	0.5	3	Cellular process
I3LG22	Uncharacterized protein OS=Sus scrofa GN=TMEM199 PE=4 SV=1 - [I3LG22_PIG]	208	23.0834	7.88428	1	1	1	2	0	0	0	0	4.06614	8.65	1	2	0	0	0	0	0	0	0	0	0	0	0	0	0	0	0	0	1	0	0	Other
I3LG34	Uncharacterized protein OS=Sus scrofa GN=RB1CC1 PE=4 SV=1 - [I3LG34_PIG]	1584	180.59	5.60498	1	2	2	5	1.62935	0.38	1	1	0	0	0	0	1.53292	0.38	1	1	0	0	0	0	1.57694	0.38	1	1	3.14364	0.38	1	2	0.5	0.5	1.5	Other
I3LG76	Uncharacterized protein (Fragment) OS=Sus scrofa GN=C7orf10 PE=4 SV=1 - [I3LG76_PIG]	59	6.54748	9.46631	1	1	1	9	4.86532	15.25	1	3	3.38024	15.25	1	2	3.47173	15.25	1	2	1.52254	15.25	1	1	0	0	0	0	1.51813	15.25	1	1	2.5	1.5	0.5	Metabolic process
I3LGE9	Uncharacterized protein OS=Sus scrofa GN=PTPRS PE=4 SV=1 - [I3LGE9_PIG]	1830	203.407	6.62451	1	1	1	8	4.49036	0.44	1	2	0	0	0	0	4.19907	0.44	1	2	4.45022	0.44	1	2	2.09535	0.44	1	1	2.07365	0.44	1	1	1	2	1	Cellular process
I3LGM1	Uncharacterized protein OS=Sus scrofa GN=LOC100519253 PE=4 SV=1 - [I3LGM1_PIG]	1000	112.89	6.22705	3	1	2	4	0	0	0	0	4.16605	0.9	1	2	0	0	0	0	1.52599	0.7	1	1	0	0	0	0	2.18053	0.9	1	1	1	0.5	0.5	Cellular process
I3LHY8	Uncharacterized protein OS=Sus scrofa GN=LOC100626020 PE=3 SV=1 - [I3LHY8_PIG]	156	17.2958	8.96826	1	1	1	3	0	0	0	0	0	0	0	0	5.24717	9.62	1	2	0	0	0	0	2.51959	9.62	1	1	0	0	0	0	0	1	0.5	Cellular process
I3LI24	Guanine nucleotide-binding protein subunit beta-2-like 1 OS=Sus scrofa GN=GNB2L1 PE=4 SV=1 - [I3LI24_PIG]	317	35.1806	7.88428	2	3	3	9	4.20224	6.62	2	2	2.27748	2.84	1	1	9.09026	11.67	3	3	4.9721	2.84	1	2	0	0	0	0	2.26887	2.84	1	1	1.5	2.5	0.5	Regulation
I3LII3	Uncharacterized protein OS=Sus scrofa GN=EEF2 PE=4 SV=1 - [I3LII3_PIG]	858	95.2929	6.82959	2	7	7	23	2.36787	1.4	1	1	9.35353	5.01	4	4	14.7001	6.53	5	6	13.4154	3.85	3	5	11.0652	3.85	3	5	4.45279	2.45	2	2	2.5	5.5	3.5	Cellular process
I3LIN8	Histone H2A OS=Sus scrofa GN=H2AFY PE=2 SV=1 - [I3LIN8_PIG]	368	39.0771	9.81787	2	2	2	6	2.11156	2.99	1	1	0	0	0	0	2.05183	2.45	1	1	7.17766	5.43	2	3	2.16052	2.45	1	1	0	0	0	0	0.5	2	0.5	Other
I3LJ31	Uncharacterized protein OS=Sus scrofa GN=TMEM259 PE=4 SV=1 - [I3LJ31_PIG]	619	68.0172	5.24951	1	1	1	4	2.59113	2.42	1	1	5.46989	2.42	1	2	0	0	0	0	2.75795	2.42	1	1	0	0	0	0	0	0	0	0	1.5	0.5	0	Other
I3LJQ8	Uncharacterized protein (Fragment) OS=Sus scrofa PE=4 SV=1 - [I3LJQ8_PIG]	6656	750.433	6.7417	1	3	3	4	2.14541	0.14	1	1	0	0	0	0	0	0	0	0	3.61538	0.11	1	2	2.79583	0.24	1	1	0	0	0	0	0.5	1	0.5	Other
I3LK17	Uncharacterized protein (Fragment) OS=Sus scrofa GN=CCDC88A PE=4 SV=1 - [I3LK17_PIG]	1741	201.588	6.22705	2	1	2	5	1.52379	0.4	1	1	3.23029	0.4	1	2	1.68341	0.4	1	1	0	0	0	0	2.17499	0.34	1	1	0	0	0	0	1.5	0.5	0.5	Other
I3LK59	Enolase OS=Sus scrofa GN=ENO1 PE=3 SV=1 - [I3LK59_PIG]	354	38.0587	8.88037	2	3	6	68	29.2764	15.25	4	10	32.7843	13.84	4	11	38.4943	17.8	5	13	36.6085	13.84	4	12	35.9914	17.51	5	12	31.7775	13.84	4	10	10.5	12.5	11	Cellular process
I3LK71	Uncharacterized protein OS=Sus scrofa GN=HNRNPC PE=4 SV=1 - [I3LK71_PIG]	307	33.6715	5.08447	1	2	2	2	0	0	0	0	0	0	0	0	4.34224	6.84	2	2	0	0	0	0	0	0	0	0	0	0	0	0	0	1	0	Cellular process
I3LK74	Uncharacterized protein OS=Sus scrofa PE=2 SV=1 - [I3LK74_PIG]	2002	221.573	8.38232	1	1	1	8	6.8567	0.7	1	3	0	0	0	0	2.28086	0.7	1	1	4.5499	0.7	1	2	4.1927	0.7	1	2	0	0	0	0	1.5	1.5	1	Cellular process
I3LK96	Uncharacterized protein OS=Sus scrofa PE=4 SV=1 - [I3LK96_PIG]	845	94.3561	8.646	1	1	1	3	0	0	0	0	5.13046	1.18	1	2	0	0	0	0	0	0	0	0	0	0	0	0	2.53024	1.18	1	1	1	0	0.5	Other
I3LKG9	Uncharacterized protein OS=Sus scrofa GN=GNL2 PE=4 SV=1 - [I3LKG9_PIG]	727	82.8392	9.71533	1	3	3	6	0	0	0	0	4.64933	3.3	2	2	7.31835	6.6	2	3	0	0	0	0	1.90246	0.83	1	1	0	0	0	0	1	1.5	0.5	Cellular process
I3LKU0	Uncharacterized protein OS=Sus scrofa GN=RAC2 PE=3 SV=1 - [I3LKU0_PIG]	192	21.4101	7.60596	2	4	4	17	4.51966	12.5	2	2	3.08499	5.21	1	1	5.02481	5.21	1	2	9.57707	12.5	2	3	12.8291	20.31	4	5	10.2751	12.5	2	4	1.5	2.5	4.5	Localization;Other
I3LKX7	Uncharacterized protein OS=Sus scrofa GN=AZI2 PE=4 SV=1 - [I3LKX7_PIG]	392	45.008	6.55127	1	1	1	5	2.98132	4.34	1	1	2.67419	4.34	1	1	0	0	0	0	0	0	0	0	2.51661	4.34	1	1	5.49167	4.34	1	2	1	0	1.5	Cellular process;Interaction with cells and organisms;Regulation
I3LKZ0	Uncharacterized protein (Fragment) OS=Sus scrofa GN=TIAM1 PE=2 SV=1 - [I3LKZ0_PIG]	754	84.2342	5.87158	2	1	1	2	4.32613	2.12	1	2	0	0	0	0	0	0	0	0	0	0	0	0	0	0	0	0	0	0	0	0	1	0	0	Cellular process
I3LL80	L-lactate dehydrogenase OS=Sus scrofa GN=LOC407246 PE=3 SV=1 - [I3LL80_PIG]	334	36.5991	5.85889	9	7	9	44	15.6253	14.67	4	6	13.8497	13.77	4	5	28.3961	22.16	7	11	25.6701	14.97	4	9	17.7568	14.67	5	7	14.594	11.38	4	6	5.5	10	6.5	Cellular process
I3LLC0	Uncharacterized protein OS=Sus scrofa GN=SMG8 PE=4 SV=1 - [I3LLC0_PIG]	993	109.678	7.57666	1	1	1	4	0	0	0	0	1.50755	1.01	1	1	4.9875	1.01	1	3	0	0	0	0	0	0	0	0	0	0	0	0	0.5	1.5	0	Cellular process
I3LLD5	Uncharacterized protein (Fragment) OS=Sus scrofa GN=EIF4A1 PE=4 SV=1 - [I3LLD5_PIG]	401	45.5044	6.22705	4	4	4	5	0	0	0	0	4.4888	4.99	2	2	5.42435	7.48	2	2	3.42528	3.49	1	1	0	0	0	0	0	0	0	0	1	1.5	0	Cellular process
I3LLI8	Uncharacterized protein (Fragment) OS=Sus scrofa PE=4 SV=1 - [I3LLI8_PIG]	232	26.6548	5.32568	2	2	3	28	3.86378	8.62	2	2	8.88211	8.62	2	4	10.0548	8.62	2	5	8.4716	8.62	2	4	12.7359	16.81	3	6	15.1222	16.81	3	7	3	4.5	6.5	Other
I3LLT2	Uncharacterized protein (Fragment) OS=Sus scrofa GN=CAD PE=4 SV=1 - [I3LLT2_PIG]	1699	184.318	8.07471	1	1	2	7	0	0	0	0	6.54708	0.77	1	3	0	0	0	0	2.15761	0.77	1	1	2.0684	0.77	1	1	4.05589	1.29	2	2	1.5	0.5	1.5	Metabolic process
I3LLU1	Uncharacterized protein OS=Sus scrofa GN=AGR2 PE=4 SV=1 - [I3LLU1_PIG]	175	19.8846	8.77783	2	2	2	4	0	0	0	0	0	0	0	0	0	0	0	0	0	0	0	0	4.06054	12.57	2	2	5.08881	6.29	1	2	0	0	2	Cellular process
I3LME4	Uncharacterized protein (Fragment) OS=Sus scrofa GN=LOC100624264 PE=4 SV=1 - [I3LME4_PIG]	1087	119.114	6.37939	2	1	2	5	0	0	0	0	2.00191	1.56	1	1	0	0	0	0	4.36991	2.39	2	2	2.37177	1.56	1	1	2.06713	1.56	1	1	0.5	1	1	Other
I3LMT3	Uncharacterized protein (Fragment) OS=Sus scrofa GN=RBM14 PE=4 SV=1 - [I3LMT3_PIG]	520	53.4075	9.45166	1	1	1	19	8.83634	2.31	1	4	9.21496	2.31	1	4	0	0	0	0	0	0	0	0	14.164	2.31	1	6	11.3257	2.31	1	5	4	0	5.5	Other
I3LN42	Uncharacterized protein (Fragment) OS=Sus scrofa GN=GC PE=2 SV=1 - [I3LN42_PIG]	476	53.434	5.68115	2	2	3	7	2.14398	2.31	1	1	0	0	0	0	0	0	0	0	0	0	0	0	9.07012	3.99	2	4	5.57273	4.62	2	2	0.5	0	3	Metabolic process
I3LNC2	Uncharacterized protein (Fragment) OS=Sus scrofa GN=MICU2 PE=2 SV=1 - [I3LNC2_PIG]	371	43.208	9.75928	1	2	2	64	4.82678	2.16	1	3	22.2797	3.23	2	16	17.0075	3.23	2	11	18.9861	3.23	2	12	17.0256	3.23	2	11	15.6394	3.23	2	11	9.5	11.5	11	Cellular process
I3LNK3	Uncharacterized protein (Fragment) OS=Sus scrofa PE=3 SV=1 - [I3LNK3_PIG]	358	38.8739	9.86182	2	1	1	5	2.14717	2.51	1	1	4.33334	2.51	1	2	0	0	0	0	0	0	0	0	0	0	0	0	4.46724	2.51	1	2	1.5	0	1	Cellular process
I3LNT1	Uncharacterized protein OS=Sus scrofa GN=PMAP-23 PE=4 SV=1 - [I3LNT1_PIG]	153	17.5033	9.30518	5	3	7	70	31.3432	30.07	4	11	56.7624	30.07	4	20	4.88401	5.88	1	2	10.0338	13.73	2	3	38.7746	35.95	5	14	60.3849	32.68	6	20	15.5	2.5	17	Response to stimulus
I3LNT6	Uncharacterized protein OS=Sus scrofa GN=KRT77 PE=3 SV=1 - [I3LNT6_PIG]	580	62.2506	6.12549	3	1	4	19	2.27718	1.21	1	1	9.90764	3.28	2	4	13.6054	3.79	2	4	10.2303	3.79	2	3	7.47318	1.21	1	4	7.70912	4.66	3	3	2.5	3.5	3.5	Other
I3LP02	Uncharacterized protein OS=Sus scrofa GN=ACAT1 PE=3 SV=1 - [I3LP02_PIG]	428	45.5578	8.85107	1	1	1	2	0	0	0	0	0	0	0	0	4.85983	3.97	1	2	0	0	0	0	0	0	0	0	0	0	0	0	0	1	0	Metabolic process
I3LPL4	Uncharacterized protein OS=Sus scrofa GN=RRP8 PE=4 SV=1 - [I3LPL4_PIG]	459	51.0217	9.99365	1	1	1	4	0	0	0	0	0	0	0	0	4.14224	1.96	1	2	4.19853	1.96	1	2	0	0	0	0	0	0	0	0	0	2	0	Cellular process
I3LPL6	Uncharacterized protein (Fragment) OS=Sus scrofa GN=SCN11A PE=4 SV=1 - [I3LPL6_PIG]	1418	161.045	9.01221	3	1	1	9	0	0	0	0	8.57694	1.06	1	4	0	0	0	0	2.2797	1.06	1	1	6.38553	1.06	1	3	2.21567	1.06	1	1	2	0.5	2	Metabolic process
I3LPS9	Uncharacterized protein (Fragment) OS=Sus scrofa GN=MLF1 PE=4 SV=1 - [I3LPS9_PIG]	269	31.3353	9.75928	1	1	1	5	2.0986	3.35	1	1	0	0	0	0	4.13096	3.35	1	2	0	0	0	0	3.65676	3.35	1	2	0	0	0	0	0.5	1	1	Regulation
I3LQ84	Uncharacterized protein OS=Sus scrofa PE=2 SV=1 - [I3LQ84_PIG]	989	106.394	6.18896	3	13	13	63	8.42081	2.12	2	3	4.36155	2.12	2	2	33.0692	4.85	4	10	32.0332	7.18	6	11	55.534	12.54	11	20	45.5514	6.57	7	17	2.5	10.5	18.5	Other
I3LQB3	V-type proton ATPase subunit H OS=Sus scrofa GN=ATP6V1H PE=2 SV=1 - [I3LQB3_PIG]	465	54.0374	6.90283	4	1	2	11	4.24436	4.09	2	2	1.64659	1.94	1	1	4.97018	1.94	1	3	0	0	0	0	4.90798	1.94	1	3	3.26952	1.94	1	2	1.5	1.5	2.5	Cellular process
I3LQF6	Uncharacterized protein (Fragment) OS=Sus scrofa GN=CEP85 PE=4 SV=1 - [I3LQF6_PIG]	766	86.0213	6.01123	1	2	2	4	0	0	0	0	0	0	0	0	0	0	0	0	4.10889	2.87	2	2	0	0	0	0	3.11897	0.78	1	2	0	1	1	Other
I3LQN8	Uncharacterized protein OS=Sus scrofa GN=KRT4 PE=3 SV=1 - [I3LQN8_PIG]	535	57.0779	7.50342	8	13	17	60	6.74368	4.86	3	3	20.0578	11.03	7	9	12.4128	3.74	2	4	22.8163	5.98	3	7	44.2464	23.55	12	18	46.6564	25.98	13	19	6	5.5	18.5	Cellular process
I3LQS0	Uncharacterized protein OS=Sus scrofa GN=HNRNPK PE=4 SV=1 - [I3LQS0_PIG]	444	49.2265	5.5415	1	2	2	3	0	0	0	0	0	0	0	0	5.15211	6.08	2	2	0	0	0	0	0	0	0	0	4.40734	3.38	1	1	0	1	0.5	Regulation
I3LQS7	Uncharacterized protein (Fragment) OS=Sus scrofa GN=RRP9 PE=4 SV=1 - [I3LQS7_PIG]	478	52.2367	7.54736	1	1	2	2	0	0	0	0	0	0	0	0	0	0	0	0	3.94908	3.35	2	2	0	0	0	0	0	0	0	0	0	1	0	Other
I3LQV1	Uncharacterized protein (Fragment) OS=Sus scrofa GN=LOC100738191 PE=4 SV=1 - [I3LQV1_PIG]	771	88.0607	6.65381	2	1	1	5	2.0827	2.08	1	1	0	0	0	0	2.00162	2.08	1	1	4.87102	2.08	1	2	2.12167	2.08	1	1	0	0	0	0	0.5	1.5	0.5	Cellular process;Other
I3LR17	Uncharacterized protein OS=Sus scrofa GN=CORO1A PE=4 SV=1 - [I3LR17_PIG]	394	43.366	8.41162	1	1	6	47	17.6918	13.2	4	7	10.9023	9.14	3	4	34.166	18.78	6	13	26.1668	13.2	4	10	19.925	13.2	4	8	12.8705	9.14	3	5	5.5	11.5	6.5	Cellular process;Localization;Other
I3LR69	Ferritin OS=Sus scrofa GN=FTH1 PE=3 SV=1 - [I3LR69_PIG]	181	21.1723	5.84619	1	1	1	4	0	0	0	0	0	0	0	0	0	0	0	0	0	0	0	0	4.86891	3.87	1	2	4.43902	3.87	1	2	0	0	2	Localization
I3LR70	Uncharacterized protein OS=Sus scrofa GN=LOC100624094 PE=4 SV=1 - [I3LR70_PIG]	170	19.633	4.99561	1	1	1	10	0	0	0	0	4.86172	4.71	1	3	4.80405	4.71	1	3	1.5375	4.71	1	1	1.53699	4.71	1	1	3.32155	4.71	1	2	1.5	2	1.5	Other
I3LR86	Uncharacterized protein (Fragment) OS=Sus scrofa PE=3 SV=1 - [I3LR86_PIG]	492	53.7011	8.38232	1	1	1	24	6.51282	1.83	1	3	6.3674	1.83	1	3	13.1965	1.83	1	6	8.52809	1.83	1	4	8.84072	1.83	1	4	8.43543	1.83	1	4	3	5	4	Cellular process
I3LRU2	Uncharacterized protein OS=Sus scrofa GN=TCEB3 PE=4 SV=1 - [I3LRU2_PIG]	805	90.4506	9.56885	1	1	1	3	2.95519	2.24	1	2	0	0	0	0	0	0	0	0	0	0	0	0	2.50256	2.24	1	1	0	0	0	0	1	0	0.5	Cellular process
I3LS04	Uncharacterized protein (Fragment) OS=Sus scrofa PE=2 SV=1 - [I3LS04_PIG]	476	54.6531	5.16064	2	3	5	25	13.5251	4.62	2	4	10.1799	2.52	1	3	10.1748	2.52	1	3	18.7574	7.77	3	6	16.6717	7.98	3	5	13.4367	2.52	1	4	3.5	4.5	4.5	Other
I3LS68	Uncharacterized protein OS=Sus scrofa GN=ARHGEF26 PE=4 SV=1 - [I3LS68_PIG]	873	98.2257	9.1001	1	1	1	8	4.12454	1.83	1	2	4.24968	1.83	1	2	2.04806	1.83	1	1	2.03546	1.83	1	1	0	0	0	0	4.16595	1.83	1	2	2	1	1	Cellular process
I3LS72	Uncharacterized protein OS=Sus scrofa GN=COL6A1 PE=4 SV=1 - [I3LS72_PIG]	435	45.0646	6.18896	1	5	6	15	0	0	0	0	0	0	0	0	2.57239	2.99	1	1	2.49687	2.53	1	1	25.7811	9.66	6	9	12.5937	5.52	2	4	0	1	6.5	Cellular process;Other
I3LSE2	Uncharacterized protein (Fragment) OS=Sus scrofa PE=4 SV=1 - [I3LSE2_PIG]	794	87.0847	8.33838	1	1	1	9	2.57768	1.13	1	1	2.45632	1.13	1	1	5.13188	1.13	1	2	4.74134	1.13	1	2	2.58665	1.13	1	1	4.79938	1.13	1	2	1	2	1.5	Other
I3LSL6	Uncharacterized protein (Fragment) OS=Sus scrofa PE=3 SV=1 - [I3LSL6_PIG]	192	21.5742	8.26514	22	1	2	2	0	0	0	0	0	0	0	0	0	0	0	0	4.18767	10.42	2	2	0	0	0	0	0	0	0	0	0	1	0	Localization
I3LT02	Uncharacterized protein OS=Sus scrofa PE=4 SV=1 - [I3LT02_PIG]	142	16.3266	6.771	1	1	1	2	0	0	0	0	0	0	0	0	0	0	0	0	0	0	0	0	4.14398	10.56	1	2	0	0	0	0	0	0	1	Other
I3LT49	Uncharacterized protein OS=Sus scrofa GN=TOPAZ1 PE=4 SV=1 - [I3LT49_PIG]	641	71.0439	5.98584	1	1	1	6	3.3424	1.09	1	2	4.79944	1.09	1	3	0	0	0	0	0	0	0	0	0	0	0	0	1.51847	1.09	1	1	2.5	0	0.5	Other
I3LTY2	Uncharacterized protein (Fragment) OS=Sus scrofa GN=DOCK9 PE=4 SV=1 - [I3LTY2_PIG]	2050	234.153	7.60596	1	2	2	8	3.70383	1.12	2	3	0	0	0	0	1.53692	0.44	1	1	3.54249	1.12	2	2	3.50252	0.44	1	2	0	0	0	0	1.5	1.5	1	Regulation
I3LUC8	Uncharacterized protein OS=Sus scrofa GN=LOC100154783 PE=3 SV=1 - [I3LUC8_PIG]	201	22.1387	9.42236	3	4	4	5	0	0	0	0	0	0	0	0	2.10275	6.47	1	1	4.19478	7.96	2	2	5.50046	6.97	1	2	0	0	0	0	0	1.5	1	Cellular process
I3LUH2	Uncharacterized protein OS=Sus scrofa GN=FAM124B PE=4 SV=1 - [I3LUH2_PIG]	454	51.0658	7.15186	1	1	1	7	3.08475	1.32	1	2	3.29851	1.32	1	2	0	0	0	0	3.62245	1.32	1	2	0	0	0	0	1.61544	1.32	1	1	2	1	0.5	Other
I3LUP0	Uncharacterized protein OS=Sus scrofa GN=MPP4 PE=4 SV=1 - [I3LUP0_PIG]	611	69.5054	6.82959	3	2	2	2	0	0	0	0	0	0	0	0	0	0	0	0	0	0	0	0	5.50895	7.53	2	2	0	0	0	0	0	0	1	Other
I3LUR7	Uncharacterized protein OS=Sus scrofa GN=COL6A3 PE=2 SV=1 - [I3LUR7_PIG]	3170	342.18	6.66846	3	16	16	27	2.0424	0.28	1	1	4.74228	0.82	2	2	2.21396	0.35	1	1	0	0	0	0	33.8921	4.01	11	13	26.7695	2.71	8	10	1.5	0.5	11.5	Cellular process
I3LUS1	Uncharacterized protein OS=Sus scrofa GN=DCHS1 PE=4 SV=1 - [I3LUS1_PIG]	3297	345.216	5.021	1	1	1	6	2.39876	0.55	1	1	0	0	0	0	5.3152	0.55	1	2	2.47363	0.55	1	1	4.442	0.55	1	2	0	0	0	0	0.5	1.5	1	Cellular process;Developmental process;Interaction with cells and organisms;Regulation
I3LUU4	Uncharacterized protein OS=Sus scrofa GN=CEP135 PE=4 SV=1 - [I3LUU4_PIG]	1107	129.331	6.41748	1	1	1	7	2.20012	1.26	1	1	4.88974	1.26	1	2	0	0	0	0	9.02707	1.26	1	4	0	0	0	0	0	0	0	0	1.5	2	0	Other
I3LV11	Uncharacterized protein OS=Sus scrofa GN=NBR1 PE=4 SV=1 - [I3LV11_PIG]	986	108.847	5.37646	1	1	1	7	0	0	0	0	2.29725	0.81	1	1	4.41876	0.81	1	2	2.43303	0.81	1	1	2.18213	0.81	1	1	4.14451	0.81	1	2	0.5	1.5	1.5	Cellular process;Other
I3LV61	Uncharacterized protein OS=Sus scrofa GN=LOC100739611 PE=4 SV=1 - [I3LV61_PIG]	224	25.1132	5.30029	1	5	5	16	0	0	0	0	5.31704	4.46	1	2	9.55446	9.82	2	3	9.95747	13.39	3	4	10.2825	14.29	3	4	10.3276	16.96	3	3	1	3.5	3.5	Immune system process
I3LVB3	Uncharacterized protein OS=Sus scrofa GN=ABCG1 PE=3 SV=1 - [I3LVB3_PIG]	664	73.5745	6.62451	1	2	2	8	3.17008	0.9	1	2	0	0	0	0	1.50273	0.9	1	1	1.57369	0.9	1	1	5.64849	4.82	2	3	1.52445	0.9	1	1	1	1	2	Localization;Metabollic process
I3LVD5	Actin, cytoplasmic 1 OS=Sus scrofa GN=ACTB PE=2 SV=1 - [I3LVD5_PIG]	375	41.7658	5.47803	8	9	21	601	232.585	57.07	17	87	404.435	58.67	17	146	298.75	58.67	17	106	286.769	58.67	18	101	214.886	57.87	17	81	213.155	54.13	18	80	116.5	103.5	80.5	Cellular process
I3LVI8	60S ribosomal protein L7a OS=Sus scrofa GN=RPL7A PE=4 SV=1 - [I3LVI8_PIG]	266	30.0821	10.6675	3	3	3	13	5.60518	4.89	1	2	1.62028	2.26	1	1	8.65154	4.89	1	3	8.25589	8.65	2	3	6.29794	4.89	1	2	5.78558	4.89	1	2	1.5	3	2	Other
I7FYV8	Tripartite motif-containing 10 isoform 1 OS=Sus scrofa GN=TRIM10 PE=4 SV=1 - [I7FYV8_PIG]	407	47.2648	5.87158	3	1	1	4	2.76052	4.67	1	2	2.61657	4.67	1	2	0	0	0	0	0	0	0	0	0	0	0	0	0	0	0	0	2	0	0	Cellular process
J9JIM9	Testin (Fragment) OS=Sus scrofa GN=TES PE=4 SV=1 - [J9JIM9_PIG]	419	47.6457	7.69385	2	1	1	2	0	0	0	0	2.77304	4.53	1	2	0	0	0	0	0	0	0	0	0	0	0	0	0	0	0	0	1	0	0	Regulation
K7GK75	Cofilin-1 (Fragment) OS=Sus scrofa GN=CFL1 PE=4 SV=1 - [K7GK75_PIG]	57	6.2954	9.15869	2	1	2	22	7.67833	21.05	1	3	13.611	21.05	1	5	11.0836	40.35	2	4	6.02875	21.05	1	2	14.2242	40.35	2	5	8.49457	21.05	1	3	4	3	4	Other
K7GKB9	Golgi SNAP receptor complex member 1 OS=Sus scrofa GN=GOSR1 PE=3 SV=1 - [K7GKB9_PIG]	248	28.2174	9.31982	2	1	1	7	0	0	0	0	2.2636	6.05	1	1	4.21807	6.05	1	2	0	0	0	0	8.76841	6.05	1	4	0	0	0	0	0.5	1	2	Localization
K7GKJ8	Phosphoglycerate kinase (Fragment) OS=Sus scrofa GN=PGK1 PE=2 SV=1 - [K7GKJ8_PIG]	379	40.1768	6.69775	12	6	6	21	9.90386	11.35	3	3	8.33319	11.08	3	3	15.0222	11.87	3	4	15.0276	8.97	2	4	14.35	8.97	2	4	10.5947	13.46	3	3	3	4	3.5	Cellular process
K7GL27	Uncharacterized protein OS=Sus scrofa GN=CD177 PE=4 SV=1 - [K7GL27_PIG]	421	44.7611	7.21045	2	2	2	4	0	0	0	0	0	0	0	0	0	0	0	0	0	0	0	0	5.85053	4.04	2	3	2.02117	2.38	1	1	0	0	2	Other
K7GL43	Uncharacterized protein (Fragment) OS=Sus scrofa GN=THY1 PE=2 SV=1 - [K7GL43_PIG]	155	17.2462	8.93896	3	2	2	11	9.23717	16.13	2	3	3.7974	9.68	1	1	9.0007	16.13	2	3	3.61805	9.68	1	1	9.11796	16.13	2	3	0	0	0	0	2	2	1.5	Other
K7GMF7	Uncharacterized protein OS=Sus scrofa GN=ILF2 PE=2 SV=1 - [K7GMF7_PIG]	227	25.3056	6.22705	6	2	2	3	0	0	0	0	0	0	0	0	4.63433	10.57	2	2	2.58233	4.41	1	1	0	0	0	0	0	0	0	0	0	1.5	0	Immune system process
K7GMQ1	Uncharacterized protein OS=Sus scrofa GN=ABCA5 PE=3 SV=1 - [K7GMQ1_PIG]	1243	140.985	6.72705	2	1	1	2	0	0	0	0	0	0	0	0	0	0	0	0	4.0747	0.97	1	2	0	0	0	0	0	0	0	0	0	1	0	Cellular process
K7GNQ2	Eosinophil peroxidase OS=Sus scrofa GN=EPX PE=4 SV=1 - [K7GNQ2_PIG]	715	80.7394	10.0669	2	6	6	31	0	0	0	0	2.43284	1.4	1	1	16.5512	4.2	3	7	17.6557	6.43	4	7	19.5188	6.15	4	8	20.1583	6.15	4	8	0.5	7	8	Cellular process
K7GNZ2	Clusterin OS=Sus scrofa GN=CLU PE=2 SV=1 - [K7GNZ2_PIG]	174	19.971	5.71924	4	1	1	2	4.20833	5.75	1	2	0	0	0	0	0	0	0	0	0	0	0	0	0	0	0	0	0	0	0	0	1	0	0	Cellular process
K7GQ60	Uncharacterized protein OS=Sus scrofa GN=KIF4A PE=2 SV=1 - [K7GQ60_PIG]	1210	137.233	6.32861	2	1	1	13	8.89293	1.07	1	4	7.00153	1.07	1	3	2.02737	1.07	1	1	4.60306	1.07	1	2	7.06584	1.07	1	3	0	0	0	0	3.5	1.5	1.5	Cellular process
K7GQ61	Superoxide dismutase OS=Sus scrofa GN=SOD2 PE=2 SV=1 - [K7GQ61_PIG]	162	18.1873	8.55811	5	3	3	13	6.25947	8.64	1	2	11.5231	13.58	2	4	3.88282	8.64	1	1	0	0	0	0	10.7651	22.84	3	4	5.41013	13.58	2	2	3	0.5	3	Cellular process
K7GQ66	Uncharacterized protein OS=Sus scrofa GN=RPL8 PE=2 SV=1 - [K7GQ66_PIG]	147	16.0419	11.8979	7	2	2	6	2.46795	7.48	1	1	2.1392	7.48	1	1	2.98035	7.48	1	1	5.13311	12.24	2	2	2.07368	4.76	1	1	0	0	0	0	1	1.5	0.5	Cellular process
K7GQF8	Uncharacterized protein (Fragment) OS=Sus scrofa GN=LOC100622292 PE=4 SV=1 - [K7GQF8_PIG]	421	48.8943	8.82178	4	1	1	13	2.38058	2.38	1	1	4.33234	2.38	1	2	6.75011	2.38	1	3	4.59835	2.38	1	2	6.67931	2.38	1	3	4.61214	2.38	1	2	1.5	2.5	2.5	Localization
K7GQM6	Metalloproteinase inhibitor 1 (Fragment) OS=Sus scrofa GN=TIMP1 PE=4 SV=1 - [K7GQM6_PIG]	195	21.3345	8.01611	3	1	1	5	2.79214	8.21	1	1	2.50379	8.21	1	1	5.25933	8.21	1	2	0	0	0	0	2.78717	8.21	1	1	0	0	0	0	1	1	0.5	Other
K7GR24	Protein S100-A12 OS=Sus scrofa GN=S100A12 PE=4 SV=1 - [K7GR24_PIG]	60	6.99983	9.62744	2	1	1	5	2.27692	15	1	1	0	0	0	0	0	0	0	0	0	0	0	0	6.18467	15	1	3	2.21696	15	1	1	0.5	0	2	Other
K7GS09	Dual oxidase 1 OS=Sus scrofa GN=DUOX1 PE=2 SV=1 - [K7GS09_PIG]	752	86.9694	7.89893	4	1	1	10	2.02531	1.73	1	1	4.12274	1.73	1	2	4.27046	1.73	1	2	4.13234	1.73	1	2	2.09723	1.73	1	1	4.23817	1.73	1	2	1.5	2	1.5	Response to stimulus
K7GS73	Uncharacterized protein OS=Sus scrofa GN=HK3 PE=2 SV=1 - [K7GS73_PIG]	919	99.2886	5.49072	3	2	2	2	0	0	0	0	0	0	0	0	0	0	0	0	0	0	0	0	0	0	0	0	4.76794	2.18	2	2	0	0	1	Cellular process
K7GSJ2	Uncharacterized protein OS=Sus scrofa GN=IL23R PE=4 SV=1 - [K7GSJ2_PIG]	631	71.9302	6.41748	5	1	2	7	0	0	0	0	2.12477	2.06	1	1	6.55186	3.96	2	3	4.42254	1.9	1	2	0	0	0	0	2.15222	1.9	1	1	0.5	2.5	0.5	Immune system process
K7GSK7	Uncharacterized protein OS=Sus scrofa GN=LOC100625182 PE=4 SV=1 - [K7GSK7_PIG]	200	22.582	6.43018	5	1	1	9	6.15338	8	1	3	0	0	0	0	0	0	0	0	0	0	0	0	4.17753	8	1	2	9.15279	8	1	4	1.5	0	3	Metabolic process
K7GT33	Glutamyl aminopeptidase OS=Sus scrofa GN=ENPEP PE=2 SV=1 - [K7GT33_PIG]	566	64.2677	5.04639	3	1	1	3	0	0	0	0	4.41273	1.77	1	2	0	0	0	0	0	0	0	0	2.13891	1.77	1	1	0	0	0	0	1	0	0.5	Cellular process;Other
K7ZJP7	IgM heavy chain constant region (Fragment) OS=Sus scrofa GN=IGHM PE=4 SV=1 - [K7ZJP7_PIG]	455	49.2517	6.06201	2	5	5	31	22.132	10.99	4	7	21.5639	7.91	3	7	21.9301	7.91	3	6	20.2236	11.43	4	7	6.66253	5.49	2	2	6.84196	5.49	2	2	7	6.5	2	Other
K7ZRK0	IgA heavy chian constant region (Fragment) OS=Sus scrofa GN=IGHA PE=4 SV=1 - [K7ZRK0_PIG]	341	36.5905	6.12549	2	3	3	12	2.55729	3.23	1	1	5.77725	3.23	1	2	2.30757	4.69	1	1	5.40457	7.92	2	2	8.20549	7.92	2	3	7.20617	10.85	3	3	1.5	1.5	3	Other
K9IVP3	KIAA0196 OS=Sus scrofa GN=KIAA0196 PE=2 SV=1 - [K9IVP3_PIG]	1159	134.279	7.15186	1	1	1	3	0	0	0	0	0	0	0	0	4.07557	0.86	1	2	0	0	0	0	2.11925	0.86	1	1	0	0	0	0	0	1	0.5	Other
K9IVP8	Obg-like ATPase 1 isoform 2 OS=Sus scrofa GN=OLA1 PE=2 SV=1 - [K9IVP8_PIG]	396	44.7293	7.81104	1	1	1	5	2.20643	3.79	1	1	0	0	0	0	2.44273	3.79	1	1	2.10733	3.79	1	1	0	0	0	0	4.40492	3.79	1	2	0.5	1	1	Cellular process
K9IVQ6	Plectin (Fragment) OS=Sus scrofa GN=PLEC PE=2 SV=1 - [K9IVQ6_PIG]	3567	402.672	5.68115	1	1	1	3	0	0	0	0	0	0	0	0	0	0	0	0	0	0	0	0	2.0591	0.25	1	1	4.07239	0.25	1	2	0	0	1.5	Other
K9IVR7	WD repeat-containing protein 1 OS=Sus scrofa GN=WDR1 PE=2 SV=1 - [K9IVR7_PIG]	606	66.1458	6.69775	1	3	3	4	0	0	0	0	2.37087	2.64	1	1	3.85371	2.64	1	1	5.28504	3.3	2	2	0	0	0	0	0	0	0	0	0.5	1.5	0	Other
K9IWF9	Ras GTPase-activating-like protein IQGAP1 OS=Sus scrofa GN=IQGAP1 PE=2 SV=1 - [K9IWF9_PIG]	1657	189.1	6.40479	5	2	3	4	0	0	0	0	8.88523	1.75	3	4	0	0	0	0	0	0	0	0	0	0	0	0	0	0	0	0	2	0	0	Regulation
K9J6I8	Dedicator of cytokinesis 2 OS=Sus scrofa GN=DOCK2 PE=2 SV=1 - [K9J6I8_PIG]	1827	211.719	6.99072	1	3	3	5	0	0	0	0	0	0	0	0	6.41789	1.09	2	3	2.09745	0.49	1	1	2.00124	0.82	1	1	0	0	0	0	0	2	0.5	Regulation;Other
L8AXK8	IgG heavy chain OS=Sus scrofa GN=IGHG PE=2 SV=1 - [L8AXK8_PIG]	473	52.1781	6.63916	5	0	4	56	27.0463	9.94	3	10	31.5395	9.94	3	12	23.6482	9.94	3	9	18.8307	6.55	2	7	23.1135	9.94	3	9	23.0129	7.61	3	9	11	8	9	Immune system process
L8AXL9	IgG heavy chain OS=Sus scrofa GN=IGHG PE=2 SV=1 - [L8AXL9_PIG]	472	51.3636	8.00146	2	1	6	62	29.7438	9.32	3	11	33.8243	14.83	4	13	18.6111	9.32	3	7	25.8615	9.32	3	9	25.3129	12.71	4	10	31.9723	11.86	4	12	12	8	11	Immune system process
L8B0R9	IgG heavy chain OS=Sus scrofa GN=IGHG PE=2 SV=1 - [L8B0R9_PIG]	455	49.5025	7.28369	4	2	11	177	81.9457	20.66	7	29	108.398	21.32	9	39	65.0474	20	7	23	69.462	20	7	25	73.053	20	7	27	93.3197	25.05	11	34	34	24	30.5	Immune system process
L8B0S2	IgG heavy chain OS=Sus scrofa GN=IGHG PE=2 SV=1 - [L8B0S2_PIG]	469	51.4719	6.91748	4	4	7	83	43.8775	11.73	4	13	60.7309	11.51	4	19	37.4676	12.58	4	12	26.9653	6.4	2	9	43.3503	8.96	3	14	47.9491	7.46	3	16	16	10.5	15	Immune system process
L8B0U8	IgG heavy chain OS=Sus scrofa GN=IGHG PE=2 SV=1 - [L8B0U8_PIG]	465	50.8854	7.1958	6	0	7	89	36.4131	14.84	5	12	64.7734	18.49	6	24	28.481	14.84	5	11	39.1039	12.47	4	14	35.1279	14.84	5	13	39.8345	13.55	5	15	18	12.5	14	Immune system process
L8B0W0	IgG heavy chain OS=Sus scrofa GN=IGHG PE=2 SV=1 - [L8B0W0_PIG]	460	50.6634	8.14795	4	1	7	115	64.8117	13.04	4	21	76.2336	17.39	5	25	44.0785	13.04	4	14	42.5981	13.04	4	14	54.7209	13.04	4	18	68.3449	16.74	6	23	23	14	20.5	Immune system process
L8B0W4	IgG heavy chain OS=Sus scrofa GN=IGHG PE=2 SV=1 - [L8B0W4_PIG]	481	52.7792	8.29443	4	1	9	107	66.1843	13.93	5	23	74.147	19.75	7	23	46.1892	13.1	4	16	37.6172	13.1	4	12	45.9251	13.1	4	16	50.6933	17.88	8	17	23	14	16.5	Immune system process
L8B165	IgG heavy chain OS=Sus scrofa GN=IGHG PE=2 SV=1 - [L8B165_PIG]	462	50.9104	6.91748	10	0	7	129	58.4357	14.94	5	18	94.2445	18.61	6	33	47.0971	14.94	5	16	53.1303	16.02	5	18	55.6856	14.94	5	19	72.0905	17.1	6	25	25.5	17	22	Immune system process
L8B173	IgG heavy chain OS=Sus scrofa GN=IGHG PE=2 SV=1 - [L8B173_PIG]	469	51.4808	7.73779	1	0	5	86	33.5177	11.3	4	12	57.453	14.93	5	22	29.9488	11.3	4	11	41.814	12.37	4	15	34.1069	11.3	4	12	40.8536	12.37	4	14	17	13	13	Immune system process
M3UZ37	Heterogeneous nuclear ribonucleoprotein A2/B1 OS=Sus scrofa GN=HNRNPA2B1 PE=2 SV=1 - [M3UZ37_PIG]	341	35.9839	8.646	8	2	7	37	12.1232	7.62	2	4	18.3239	15.84	5	7	33.7201	12.32	4	11	33.1601	18.18	5	11	6.19416	7.62	2	2	5.11995	2.93	1	2	5.5	11	2	Cellular process
M3UZ49	Dedicator of cytokinesis 7 OS=Sus scrofa GN=DOCK7 PE=2 SV=1 - [M3UZ49_PIG]	1990	226.364	7.00537	1	1	1	2	4.12128	0.6	1	2	0	0	0	0	0	0	0	0	0	0	0	0	0	0	0	0	0	0	0	0	1	0	0	Regulation
O02705	Heat shock protein HSP 90-alpha OS=Sus scrofa GN=HSP90AA1 PE=2 SV=3 - [HS90A_PIG]	733	84.7217	5.0083	7	6	11	46	9.51939	4.64	3	3	20.261	8.59	5	7	31.258	10.91	7	10	41.9914	12.41	8	14	17.6998	4.5	3	6	17.3218	6.14	4	6	5	12	6	Cellular process;Regulation;Other
O19113	Connective tissue growth factor OS=Sus scrofa GN=CTGF PE=2 SV=1 - [CTGF_PIG]	349	37.9808	8.03076	1	1	1	4	2.88423	6.02	1	1	0	0	0	0	5.5534	6.02	1	2	0	0	0	0	3.01154	6.02	1	1	0	0	0	0	0.5	1	0.5	Cellular process
O62815	Na,K-ATPase alpha 2 subunit (Fragment) OS=Sus scrofa PE=2 SV=1 - [O62815_PIG]	82	8.45234	4.56396	3	1	1	4	0	0	0	0	0	0	0	0	4.14125	20.73	1	2	0	0	0	0	4.1299	20.73	1	2	0	0	0	0	0	1	1	Cellular process
O77499	SLA-DR1 beta chain (Fragment) OS=Sus scrofa GN=SLA-DRB1*G01 PE=2 SV=1 - [O77499_PIG]	237	26.9495	7.25439	44	2	3	5	2.17093	3.8	1	1	6.02379	6.33	1	2	5.6371	11.39	2	2	0	0	0	0	0	0	0	0	0	0	0	0	1.5	1	0	Immune system process
P00339	L-lactate dehydrogenase A chain OS=Sus scrofa GN=LDHA PE=1 SV=3 - [LDHA_PIG]	332	36.5953	8.07471	8	6	8	31	13.6619	13.86	4	5	13.2174	9.34	3	5	12.4581	8.43	3	5	13.6983	9.34	3	5	16.1106	14.76	4	6	13.0967	14.46	4	5	5	5	5.5	Cellular process
P00355	Glyceraldehyde-3-phosphate dehydrogenase OS=Sus scrofa GN=GAPDH PE=1 SV=4 - [G3P_PIG]	333	35.8133	8.35303	9	5	6	105	54.6109	20.42	5	18	47.2093	27.63	6	16	44.0078	15.32	4	13	58.2158	20.42	5	19	58.0142	20.42	5	21	55.1741	27.63	6	18	17	16	19.5	Cellular process;Other
P00761	Trypsin OS=Sus scrofa PE=1 SV=1 - [TRYP_PIG]	231	24.3938	7.18115	3	5	5	58	30.7562	29.44	4	10	72.2373	29.44	4	20	16.1154	20.78	3	7	39.1947	24.24	4	11	6.21975	12.99	2	2	27.4377	12.99	2	8	15	9	5	Interaction with cells and organisms
P01025	Complement C3 OS=Sus scrofa GN=C3 PE=1 SV=2 - [CO3_PIG]	1661	186.689	6.50732	3	3	3	3	0	0	0	0	7.38946	3.07	3	3	0	0	0	0	0	0	0	0	0	0	0	0	0	0	0	0	1.5	0	0	Cellular process
P01846	Ig lambda chain C region OS=Sus scrofa PE=1 SV=1 - [LAC_PIG]	105	10.9964	7.07861	1	4	4	86	40.9552	65.71	4	14	83.2541	65.71	4	28	31.5061	48.57	3	10	34.6299	65.71	4	11	30.94	48.57	3	10	39.2237	65.71	4	13	21	10.5	11.5	Immune system process
P01965	Hemoglobin subunit alpha OS=Sus scrofa GN=HBA PE=1 SV=1 - [HBA_PIG]	141	15.0298	8.70459	8	8	8	149	85.85	47.52	5	30	130.818	63.83	8	49	59.8359	47.52	5	21	77.3239	63.83	7	27	23.868	41.13	4	8	42.3733	52.48	6	14	39.5	24	11	Cellular process
P02540	Desmin OS=Sus scrofa GN=DES PE=1 SV=4 - [DESM_PIG]	471	53.5962	5.2749	8	1	6	19	7.56165	4.67	2	3	5.03903	1.91	1	2	7.55825	6.37	3	3	7.12359	6.58	3	3	11.6846	6.58	4	5	7.63923	4.67	2	3	2.5	3	4	Other
P02543	Vimentin OS=Sus scrofa GN=VIM PE=1 SV=2 - [VIME_PIG]	466	53.6351	5.12256	16	15	21	164	77.6609	25.75	12	26	80.7936	29.4	13	27	87.252	27.9	12	30	90.4213	25.54	12	30	73.7031	26.18	13	24	77.3863	28.54	13	27	26.5	30	25.5	Cellular process;Other
P02550	Tubulin alpha-1A chain OS=Sus scrofa GN=TUBA1A PE=1 SV=1 - [TBA1A_PIG]	451	50.0365	5.03369	8	2	8	73	35.676	14.19	5	13	26.3608	17.29	5	9	37.2187	19.73	6	14	46.853	19.73	6	17	26.1988	15.08	5	10	27.7088	15.08	5	10	11	15.5	10	Cellular process;Other
P03974	Transitional endoplasmic reticulum ATPase OS=Sus scrofa GN=VCP PE=1 SV=5 - [TERA_PIG]	806	89.2327	5.26221	2	4	4	10	5.73101	3.6	2	2	0	0	0	0	10.4167	6.58	4	4	2.05576	2.11	1	1	4.75167	4.09	2	2	2.10374	2.11	1	1	1	2.5	1.5	Cellular process;Localization
P04246	Hemoglobin subunit theta OS=Sus scrofa PE=1 SV=1 - [HBT_PIG]	146	15.9702	8.19189	3	1	2	57	31.7788	18.49	2	12	43.3557	18.49	2	18	10.7961	6.85	1	5	22.3402	18.49	2	10	11.0845	18.49	2	4	19.0232	18.49	2	8	15	7.5	6	Regulation
P09571	Serotransferrin OS=Sus scrofa GN=TF PE=1 SV=2 - [TRFE_PIG]	696	76.9185	7.13721	3	23	27	137	92.9927	36.64	20	31	113.402	39.8	23	37	44.3007	19.4	10	14	26.8959	12.21	6	9	70.0886	26.58	16	25	62.4384	26.44	15	21	34	11.5	23	Localization
P0CG68	Polyubiquitin-C OS=Sus scrofa GN=UBC PE=2 SV=1 - [UBC_PIG]	533	59.9563	7.62061	5	4	4	22	7.07593	44.65	3	3	8.84257	40.71	3	4	13.7286	40.71	3	6	9.42292	44.65	3	4	7.78626	31.52	3	4	2.15524	11.82	1	1	3.5	5	2.5	Cellular process
P10668	Cofilin-1 OS=Sus scrofa GN=CFL1 PE=1 SV=3 - [COF1_PIG]	166	18.5066	8.00146	4	4	5	30	7.62224	6.63	1	3	16.3901	31.93	4	6	23.3077	25.3	3	7	17.5847	18.67	2	5	16.3903	25.3	3	6	7.94761	18.67	2	3	4.5	6	4.5	Other
P12068	Lysozyme C-2 OS=Sus scrofa PE=1 SV=2 - [LYSC2_PIG]	146	16.4734	8.76318	5	4	4	7	0	0	0	0	2.7143	6.85	1	1	0	0	0	0	0	0	0	0	10.2125	16.44	2	3	8.79333	15.07	2	3	0.5	0	3	Cellular process
P18648	Apolipoprotein A-I OS=Sus scrofa GN=APOA1 PE=1 SV=4 - [APOA1_PIG]	265	30.3067	5.63037	1	1	2	4	0	0	0	0	2.07813	3.4	1	1	4.19775	9.81	2	2	2.17807	3.4	1	1	0	0	0	0	0	0	0	0	0.5	1.5	0	Cellular process;Localization;Metabolic process;Other
P20305-2	Isoform 2 of Gelsolin OS=Sus scrofa GN=GSN - [GELS_PIG]	731	80.6886	5.84619	2	8	8	20	8.27611	4.38	3	3	5.29378	2.6	2	2	15.2969	7.66	4	5	11.7995	4.92	3	4	5.31605	2.6	2	2	9.79728	4.92	3	4	2.5	4.5	3	Cellular process;Other
P28491	Calreticulin OS=Sus scrofa GN=CALR PE=1 SV=3 - [CALR_PIG]	417	48.258	4.4624	2	5	5	13	2.25923	1.68	1	1	3.62749	3.84	2	2	2.79489	3.6	1	1	4.18565	3.84	2	2	5.79918	3.84	2	3	7.79571	3.84	2	4	1.5	1.5	3.5	Cellular process;Localization;Other
P34934	Heat shock 70 kDa protein (Fragment) OS=Sus scrofa PE=2 SV=1 - [HSP7X_PIG]	379	42.2637	5.68115	1	1	2	3	4.07337	2.64	1	2	0	0	0	0	0	0	0	0	0	0	0	0	2.02058	3.69	1	1	0	0	0	0	1	0	0.5	Other
P52552	Peroxiredoxin-2 (Fragment) OS=Sus scrofa GN=PRDX2 PE=2 SV=1 - [PRDX2_PIG]	127	14.1542	4.81787	2	3	3	39	14.4822	7.09	1	6	17.0662	15.75	2	7	12.3743	7.09	1	5	25.8869	22.83	3	11	11.8076	7.09	1	5	11.4556	14.17	2	5	6.5	8	5	Cellular process
P60662	Myosin light polypeptide 6 OS=Sus scrofa GN=MYL6 PE=1 SV=2 - [MYL6_PIG]	151	16.9191	4.65283	2	4	4	12	0	0	0	0	0	0	0	0	12.8167	29.8	4	5	8.26154	14.57	2	3	4.74918	5.96	1	2	4.76355	5.96	1	2	0	4	2	Cellular process;Metabolic process
P62272	40S ribosomal protein S18 OS=Sus scrofa GN=RPS18 PE=2 SV=3 - [RS18_PIG]	152	17.7079	10.9897	2	5	5	19	6.8786	5.26	1	3	9.50836	16.45	3	4	17.2556	15.13	3	7	5.15965	5.26	1	2	2.32308	5.26	1	1	4.40888	11.18	2	2	3.5	4.5	1.5	Cellular process
P62802	Histone H4 OS=Sus scrofa PE=1 SV=2 - [H4_PIG]	103	11.3604	11.356	1	8	8	358	135.72	59.22	8	51	156.483	59.22	8	60	176.164	59.22	8	69	184.77	59.22	8	73	134.336	59.22	8	54	126.994	59.22	8	51	55.5	71	52.5	Other
P62901	60S ribosomal protein L31 OS=Sus scrofa GN=RPL31 PE=2 SV=1 - [RL31_PIG]	125	14.4539	10.5356	1	1	1	9	0	0	0	0	6.74407	11.2	1	2	9.29077	11.2	1	3	8.67876	11.2	1	3	3.32649	11.2	1	1	0	0	0	0	1	3	0.5	Cellular process
P80015	Azurocidin OS=Sus scrofa PE=1 SV=1 - [CAP7_PIG]	219	24.2857	11.605	1	10	10	35	7.57243	4.57	1	3	17.3733	25.11	4	7	5.4571	4.57	1	2	0	0	0	0	28.7533	28.77	5	10	33.5558	46.12	8	13	5	1	11.5	Cellular process;Localization
P80031	Glutathione S-transferase P OS=Sus scrofa GN=GSTP1 PE=1 SV=2 - [GSTP1_PIG]	207	23.482	7.79639	5	5	6	52	17.6602	22.22	3	6	13.7424	15.94	2	5	43.0838	25.6	4	15	25.1027	30.92	4	9	27.2339	19.32	3	9	24.4857	27.05	4	8	5.5	12	8.5	Cellular process
P80276	Aldose reductase OS=Sus scrofa GN=AKR1B1 PE=1 SV=2 - [ALDR_PIG]	316	35.8454	6.13818	1	1	1	3	0	0	0	0	1.58971	2.22	1	1	0	0	0	0	0	0	0	0	3.22026	2.22	1	2	0	0	0	0	0.5	0	1	Cellular process
P98074	Enteropeptidase OS=Sus scrofa GN=TMPRSS15 PE=1 SV=1 - [ENTK_PIG]	1034	114.703	4.70361	1	1	2	2	0	0	0	0	0	0	0	0	0	0	0	0	0	0	0	0	0	0	0	0	4.57363	3.38	2	2	0	0	1	Cellular process;Metabolic process
Q06922	Protransforming growth factor alpha OS=Sus scrofa GN=TGFA PE=2 SV=1 - [TGFA_PIG]	160	17.0446	7.53271	1	1	1	19	7.83027	8.75	1	3	5.20627	8.75	1	2	2.44512	8.75	1	1	0	0	0	0	20.828	8.75	1	8	12.0655	8.75	1	5	2.5	0.5	6.5	Regulation
Q06A94	ROA1 OS=Sus scrofa GN=HNRNPA1 PE=2 SV=1 - [Q06A94_PIG]	320	34.1753	9.23193	6	1	3	4	0	0	0	0	3.56399	4.06	2	2	2.48229	2.5	1	1	2.06281	5	1	1	0	0	0	0	0	0	0	0	1	1	0	Cellular process;Localization
Q06AS6	GBI2 OS=Sus scrofa GN=GBI1 PE=2 SV=1 - [Q06AS6_PIG]	355	40.4391	5.5415	20	2	3	9	0	0	0	0	2.49364	4.23	1	1	2.08628	3.1	1	1	7.94257	5.63	2	3	6.12295	3.1	1	2	5.5451	4.23	1	2	0.5	2	2	Cellular process;Other
Q06AT6	RHOG OS=Sus scrofa PE=2 SV=1 - [Q06AT6_PIG]	191	21.2969	8.11865	1	1	1	2	0	0	0	0	0	0	0	0	0	0	0	0	0	0	0	0	4.97547	5.24	1	2	0	0	0	0	0	0	1	Regulation
Q0H557	MHC class I antigen OS=Sus scrofa GN=SLA-2 PE=2 SV=1 - [Q0H557_PIG]	364	40.5722	5.93506	31	1	2	9	2.08442	4.95	1	1	4.36156	4.95	1	2	9.80249	3.85	1	4	5.28365	3.85	1	2	0	0	0	0	0	0	0	0	1.5	3	0	Immune system process
Q0PM28	Pigment epithelium-derived factor OS=Sus scrofa PE=2 SV=1 - [Q0PM28_PIG]	413	45.599	6.81494	1	1	1	7	0	0	0	0	1.72724	2.18	1	1	3.23183	2.18	1	2	0	0	0	0	6.25015	2.18	1	4	0	0	0	0	0.5	1	2	Other
Q0PY11	Elongation factor 1-alpha OS=Sus scrofa GN=EEF1A PE=2 SV=1 - [Q0PY11_PIG]	462	50.1091	9.01221	7	8	8	103	48.9514	14.72	6	18	51.927	17.97	7	20	50.8087	16.67	6	18	38.3935	16.67	6	14	40.578	11.47	5	15	48.4145	16.67	6	18	19	16	16.5	Cellular process
Q0QEM6	ATP synthase subunit beta (Fragment) OS=Sus scrofa GN=ATP5B PE=2 SV=1 - [Q0QEM6_PIG]	437	47.0596	5.10986	3	8	8	54	14.3244	10.07	4	6	14.8708	7.09	3	6	31.3124	22.43	8	12	25.2457	15.79	6	10	24.1647	16.93	6	10	26.515	16.7	6	10	6	11	10	Cellular process;Metabolic process
Q0QEV2	60S ribosomal protein L18 (Fragment) OS=Sus scrofa GN=RPL18 PE=2 SV=1 - [Q0QEV2_PIG]	166	18.8777	11.7808	4	4	4	8	0	0	0	0	0	0	0	0	5.21536	7.83	1	2	10.0434	22.29	3	4	2.60709	8.43	1	1	2.866	7.83	1	1	0	3	1	Cellular process
Q0QF26	Malate dehydrogenase (Fragment) OS=Sus scrofa GN=MDH2 PE=2 SV=1 - [Q0QF26_PIG]	282	29.4595	8.104	4	6	6	28	7.5645	11.35	2	3	18.2106	18.44	3	6	16.2755	15.25	3	5	21.0142	14.89	3	7	6.69688	10.64	2	2	12.5329	11.7	3	5	4.5	6	3.5	Cellular process
Q0R678	DJ-1 protein OS=Sus scrofa GN=PARK7 PE=2 SV=1 - [Q0R678_PIG]	189	19.9235	6.78564	3	3	3	11	0	0	0	0	1.59304	3.7	1	1	9.76141	3.7	1	6	7.59248	13.76	2	3	0	0	0	0	2.04836	4.23	1	1	0.5	4.5	0.5	Other
Q0Z8U2	40S ribosomal protein S3 OS=Sus scrofa GN=RPS3 PE=2 SV=1 - [RS3_PIG]	243	26.6714	9.65674	2	3	3	4	4.58265	7.82	2	2	0	0	0	0	2.31917	3.7	1	1	2.88613	5.35	1	1	0	0	0	0	0	0	0	0	1	1	0	Cellular process
Q1KS52	Acid-labile subunit OS=Sus scrofa GN=ALS PE=2 SV=1 - [Q1KS52_PIG]	606	66.1379	7.31299	1	1	1	14	2.26141	1.49	1	1	6.52367	1.49	1	3	8.72728	1.49	1	4	2.65493	1.49	1	1	6.71071	1.49	1	3	4.32194	1.49	1	2	2	2.5	2.5	Other
Q1PC32	Triosephosphate isomerase (Fragment) OS=Sus scrofa PE=2 SV=1 - [Q1PC32_PIG]	203	21.8344	6.39209	4	6	6	57	23.576	31.53	5	8	22.1173	24.63	4	7	37.9279	41.38	6	12	38.8946	41.38	6	12	25.6822	24.63	4	8	28.8274	31.53	5	10	7.5	12	9	Cellular process;Metabolic process
Q1T7A8	Type VI collagen alpha-1 chain (Fragment) OS=Sus scrofa GN=COL6A1 PE=2 SV=1 - [Q1T7A8_PIG]	117	12.7155	8.48486	1	2	2	6	0	0	0	0	0	0	0	0	2.94377	13.68	1	1	0	0	0	0	11.0046	18.8	2	4	3.82843	13.68	1	1	0	0.5	2.5	Other
Q1T7A9	Type VI collagen alpha-1 chain (Fragment) OS=Sus scrofa GN=COL6A1 PE=2 SV=1 - [Q1T7A9_PIG]	95	10.4681	5.16064	1	2	2	10	0	0	0	0	0	0	0	0	2.66011	11.58	1	1	4.75943	26.32	2	2	12.7413	26.32	2	4	8.10946	26.32	2	3	0	1.5	3.5	Other
Q29024	Spliceosome RNA helicase DDX39B OS=Sus scrofa GN=DDX39B PE=3 SV=2 - [DX39B_PIG]	428	48.9599	5.66846	2	2	2	4	0	0	0	0	0	0	0	0	11.4886	5.14	2	4	0	0	0	0	0	0	0	0	0	0	0	0	0	2	0	Cellular process;Other
Q29092	Endoplasmin OS=Sus scrofa GN=HSP90B1 PE=2 SV=3 - [ENPL_PIG]	804	92.4132	4.83057	2	11	12	34	21.061	7.59	5	7	10.1001	3.73	3	4	16.0346	4.35	3	6	20.5502	7.84	6	8	16.0369	7.34	6	7	5.20965	2.61	2	2	5.5	7	4.5	Cellular process
Q29201	40S ribosomal protein S16 OS=Sus scrofa GN=RPS16 PE=2 SV=4 - [RS16_PIG]	146	16.435	10.2134	6	3	4	10	0	0	0	0	1.58806	5.48	1	1	8.17753	19.86	3	4	4.16849	15.07	2	2	4.71936	15.07	2	2	1.71529	5.48	1	1	0.5	3	1.5	Cellular process;Other
Q29214	60S acidic ribosomal protein P0 OS=Sus scrofa GN=RPLP0 PE=2 SV=2 - [RLA0_PIG]	318	34.3369	5.97314	1	3	3	12	2.67122	3.14	1	1	0	0	0	0	8.11256	16.67	3	3	16.223	16.67	3	6	2.03336	3.14	1	1	2.05151	3.46	1	1	0.5	4.5	1	Cellular process;Other
Q29285	60S ribosomal protein L30 (Fragment) OS=Sus scrofa PE=2 SV=1 - [Q29285_PIG]	56	6.24155	10.2427	1	1	2	3	0	0	0	0	0	0	0	0	4.88547	41.07	2	2	2.60307	17.86	1	1	0	0	0	0	0	0	0	0	0	1.5	0	Cellular process;Other
Q29545	Inhibitor of carbonic anhydrase OS=Sus scrofa GN=ICA PE=1 SV=1 - [ICA_PIG]	704	77.5837	6.29053	2	1	3	12	8.90458	5.11	2	2	19.3955	6.11	3	5	9.21747	3.13	1	2	0	0	0	0	4.01368	1.99	1	1	7.62692	5.11	2	2	3.5	1	1.5	Localization
Q2EN76	Nucleoside diphosphate kinase B OS=Sus scrofa GN=NME2 PE=2 SV=1 - [NDKB_PIG]	152	17.1649	7.97217	5	4	4	9	2.31746	5.92	1	1	2.10284	6.58	1	1	4.97821	14.47	2	2	2.31422	6.58	1	1	7.3368	21.05	3	3	2.48884	6.58	1	1	1	1.5	2	Cellular process
Q2QC87	Acyl-CoA synthetase long-chain family member 4 variant 1 OS=Sus scrofa GN=ACSL4 PE=2 SV=1 - [Q2QC87_PIG]	670	74.4309	7.92822	1	1	2	7	0	0	0	0	1.88752	1.49	1	1	3.69819	2.84	2	2	2.22247	1.34	1	1	4.49621	1.34	1	2	2.0909	1.34	1	1	0.5	1.5	1.5	Metabolic process
Q2YGT9	60S ribosomal protein L6 OS=Sus scrofa GN=RPL6 PE=2 SV=3 - [RL6_PIG]	284	32.1704	10.7261	1	2	2	2	0	0	0	0	0	0	0	0	4.08858	6.69	2	2	0	0	0	0	0	0	0	0	0	0	0	0	0	1	0	Cellular process
Q4TTS4	Histone H1.2-like protein OS=Sus scrofa PE=3 SV=1 - [Q4TTS4_PIG]	213	21.3867	11.0044	3	6	7	88	32.4567	15.49	4	12	42.8426	15.49	4	15	69.799	15.96	5	23	67.4935	19.72	6	22	17.0447	19.72	5	7	25.0148	15.49	4	9	13.5	22.5	8	Other
Q5GN48	Dystrophin OS=Sus scrofa GN=DMD PE=1 SV=1 - [DMD_PIG]	3674	424.594	5.90967	3	2	4	10	3.2556	0.16	1	2	5.75687	0.9	3	3	4.03291	0.35	1	2	0	0	0	0	1.57217	0.16	1	1	4.10531	0.68	2	2	2.5	1	1.5	Cellular process
Q5IZV0	Heat shock protein 27kDa (Fragment) OS=Sus scrofa PE=2 SV=1 - [Q5IZV0_PIG]	124	14.2112	6.37939	2	2	2	15	6.15391	8.06	1	2	5.58978	8.06	1	2	6.08109	8.06	1	2	6.37408	8.06	1	2	12.0728	20.97	2	4	9.03999	8.06	1	3	2	2	3.5	Other
Q6J267	Galectin (Fragment) OS=Sus scrofa PE=2 SV=1 - [Q6J267_PIG]	134	14.5902	5.23682	3	1	1	7	0	0	0	0	5.8568	8.96	1	2	0	0	0	0	2.35771	8.96	1	1	10.5415	8.96	1	4	0	0	0	0	1	0.5	2	Cellular process
Q6QAS9	60S ribosomal protein L7 (Fragment) OS=Sus scrofa PE=2 SV=1 - [Q6QAS9_PIG]	132	15.1991	10.0815	3	3	3	11	0	0	0	0	0	0	0	0	7.21423	24.24	3	3	6.49623	10.61	1	2	7.63052	18.94	2	3	8.84506	18.94	2	3	0	2.5	3	Other
Q6R6N1	Coagulation factor II (Fragment) OS=Sus scrofa PE=2 SV=1 - [Q6R6N1_PIG]	146	16.5193	8.57275	4	1	1	4	5.90755	14.38	1	2	5.83431	14.38	1	2	0	0	0	0	0	0	0	0	0	0	0	0	0	0	0	0	2	0	0	Other
Q6S4N2	Heat shock 70 kDa protein 1B OS=Sus scrofa GN=HSPA1B PE=2 SV=1 - [HS71B_PIG]	641	70.0551	5.8208	5	2	5	22	9.50262	5.3	3	4	12.9578	3.74	2	5	5.10673	2.03	1	2	8.933	3.28	2	4	7.92277	3.74	2	3	9.75955	6.86	3	4	4.5	3	3.5	Cellular process
Q6YT39	Lactotransferrin OS=Sus scrofa GN=LTF PE=2 SV=1 - [Q6YT39_PIG]	704	77.5617	8.23584	8	21	23	138	42.8059	16.76	11	16	47.7075	17.76	11	18	10.2338	4.83	3	4	12.7568	9.09	6	6	144.199	31.96	20	48	132.353	32.81	19	46	17	5	47	Immune system process;Localization
Q71LE2	Histone H3.3 OS=Sus scrofa GN=H3F3A PE=2 SV=3 - [H33_PIG]	136	15.3185	11.2681	4	1	7	132	38.9969	44.85	6	19	45.8406	49.26	6	24	58.4553	49.26	6	26	49.5544	50	7	23	38.2584	49.26	6	19	41.3309	44.85	5	21	21.5	24.5	20	Other
Q767L7	Tubulin beta chain OS=Sus scrofa GN=TUBB PE=2 SV=1 - [TBB5_PIG]	444	49.639	4.89404	7	3	11	104	39.0851	26.13	8	15	54.3693	21.85	7	20	58.5896	24.55	8	21	53.1259	24.77	8	20	39.9617	19.37	6	14	37.6998	24.32	8	14	17.5	20.5	14	Other
Q7YQ92	MHC class II antigen (Fragment) OS=Sus scrofa GN=SLA-DRA1 PE=2 SV=1 - [Q7YQ92_PIG]	251	28.2686	5.13525	15	1	1	6	2.26984	3.98	1	1	4.71646	3.98	1	2	2.1455	3.98	1	1	0	0	0	0	2.30678	3.98	1	1	2.18346	3.98	1	1	1.5	0.5	1	Immune system process
Q866A8	Fertilin beta OS=Sus scrofa GN=FTNB PE=2 SV=1 - [Q866A8_PIG]	735	81.7513	5.79541	1	1	1	28	13.6595	2.86	1	11	2.57727	2.86	1	1	7.98895	2.86	1	7	5.52425	2.86	1	6	0	0	0	0	2.59527	2.86	1	3	6	6.5	1.5	Other
Q8MJ95	Stress 60 protein chaperone (Fragment) OS=Sus scrofa PE=2 SV=1 - [Q8MJ95_PIG]	134	15.3121	6.20166	2	1	1	18	7.91571	11.94	1	3	12.4341	11.94	1	5	12.3468	11.94	1	5	5.33795	11.94	1	2	5.08119	11.94	1	2	2.59977	11.94	1	1	4	3.5	1.5	Other
Q8SPA3	MHC class I antigen OS=Sus scrofa GN=SLA-B PE=2 SV=1 - [Q8SPA3_PIG]	364	40.5433	6.30322	58	1	3	10	0	0	0	0	0	0	0	0	13.9971	6.87	2	6	5.28365	3.85	1	2	3.73556	6.32	2	2	0	0	0	0	0	4	1	Immune system process
Q8SPB5	MHC class II antigen OS=Sus scrofa GN=SLA-DQB PE=2 SV=1 - [Q8SPB5_PIG]	261	29.4811	7.85498	145	3	4	10	4.63332	3.45	1	2	4.88573	6.9	2	2	5.93652	9.2	2	2	4.82138	6.9	2	2	5.63371	8.05	2	2	0	0	0	0	2	2	1	Immune system process
Q8SPB8	MHC class I antigen (Fragment) OS=Sus scrofa GN=SLA-1 PE=2 SV=1 - [Q8SPB8_PIG]	360	39.8538	5.92236	111	2	3	5	2.39001	2.5	1	1	2.78813	3.61	1	1	4.19459	3.06	1	2	0	0	0	0	2.16629	3.06	1	1	0	0	0	0	1	1	0.5	Immune system process
Q8WNW4	Beta-catenin OS=Sus scrofa GN=CTNNB1 PE=2 SV=1 - [Q8WNW4_PIG]	781	85.4562	5.85889	1	1	1	13	2.81092	2.43	1	2	5.59432	2.43	1	4	5.47766	2.43	1	4	2.52289	2.43	1	1	0	0	0	0	2.91696	2.43	1	2	3	2.5	1	Cellular process;Localization;Other
Q8WP15	G protein-coupled receptor kinase 7 OS=Sus scrofa GN=GRK7 PE=1 SV=1 - [GRK7_PIG]	553	62.2592	5.77002	1	1	1	10	13.7768	3.62	1	6	4.52027	3.62	1	2	2.16196	3.62	1	1	0	0	0	0	2.38847	3.62	1	1	0	0	0	0	4	0.5	0.5	Cellular process
Q95276	60S ribosomal protein L5 (Fragment) OS=Sus scrofa GN=RPL5 PE=2 SV=3 - [RL5_PIG]	125	14.6588	10.1694	4	3	3	26	4.32406	20.8	2	2	9.92638	28.8	3	4	20.5202	28.8	3	8	13.3514	14.4	1	4	10.0914	20.8	2	5	6.08388	20.8	2	3	3	6	4	Cellular process
Q95MZ3	Calcineurin catalytic subunit delta isoform OS=Sus scrofa PE=2 SV=1 - [Q95MZ3_PIG]	511	57.5998	6.26514	1	1	1	7	4.15472	1.57	1	2	2.2209	1.57	1	1	2.31986	1.57	1	1	4.55236	1.57	1	2	0	0	0	0	2.14064	1.57	1	1	1.5	1.5	0.5	Metabolic process
Q9GKQ6	Biglycan (Fragments) OS=Sus scrofa GN=BGN PE=2 SV=2 - [PGS1_PIG]	272	30.4378	6.34131	5	3	3	17	6.99305	9.19	2	3	7.19419	9.19	2	3	6.61678	8.82	2	3	0	0	0	0	10.0527	9.19	2	4	10.1658	12.87	3	4	3	1.5	4	Other

## Sheet: Youngs
Accession	Description	# AAs	MW [kDa]	calc. pI	Σ Proteins	Σ Unique Peptides	Σ Peptides	Σ PSMs	Score TB- 1	Coverage TB- 1	Peptides TB- 1	PSM TB- 1	Score TB- 2	Coverage TB- 2	Peptides TB- 2	PSM TB- 2	ScoreTB+ 1	Coverage TB+ 1	Peptides TB+ 1	PSM TB+ 1	Score TB+ 2	Coverage TB+ 2	Peptides TB+ 2	PSM TB+ 2	Average PSMs (TB-)	Average PSMs (TB+)	Biological process
A0RZB0	DJ-1 protein (Fragment) OS=Sus scrofa GN=PARK7 PE=4 SV=1 - [A0RZB0_PIG]	30	3.24075	8.83643	3	1	1	3	3.24322	23.33	1	2	0	0	0	0	0	0	0	0	1.73916	23.33	1	1	1	0.5	Cellular process; Other
A3FJ43	MHC class I antigen (Fragment) OS=Sus scrofa GN=SLA-1 PE=4 SV=1 - [A3FJ43_PIG]	108	12.4075	5.70654	1	1	1	4	4.83764	12.96	1	2	2.74878	12.96	1	1	0	0	0	0	2.06765	12.96	1	1	1.5	0.5	Immune system process
A4UXY9	Nucleoside diphosphate kinase OS=Sus scrofa PE=2 SV=1 - [A4UXY9_PIG]	152	17.193	7.97217	2	1	2	5	0	0	0	0	2.60493	6.58	1	1	7.36411	14.47	2	3	2.16868	6.58	1	1	0.5	2	Cellular process
A5PF05	HLA-B associated transcript 8 OS=Sus scrofa GN=BAT8 PE=3 SV=1 - [A5PF05_PIG]	1178	128.969	5.45264	8	1	1	3	2.37995	1.1	1	1	0	0	0	0	0	0	0	0	4.39579	1.1	1	2	0.5	1	Cellular process
A7E1T5	Putative uncharacterized protein (Fragment) OS=Sus scrofa PE=2 SV=1 - [A7E1T5_PIG]	193	22.0971	9.45166	3	3	3	8	0	0	0	0	2.62875	7.77	1	1	13.5981	23.32	3	4	12.198	16.06	2	3	0.5	3.5	Cellular process
A7WSU9	Synphilin-1 variant 1a OS=Sus scrofa GN=SNCAIP PE=2 SV=1 - [A7WSU9_PIG]	506	55.2768	7.78174	3	1	1	12	5.32452	2.96	1	2	11.1606	2.96	1	4	7.65647	2.96	1	3	7.92189	2.96	1	3	3	3	Other
A7YB29	Vitronectin (Fragment) OS=Sus scrofa PE=2 SV=1 - [A7YB29_PIG]	245	27.5793	4.77979	7	2	2	2	0	0	0	0	4.42414	7.35	2	2	0	0	0	0	0	0	0	0	1	0	Immune system process
A8D9X0	Tumor suppressor candidate 5 OS=Sus scrofa GN=TUSC5 PE=2 SV=1 - [A8D9X0_PIG]	177	18.9239	8.66064	1	1	1	9	1.60602	3.39	1	1	3.07043	3.39	1	2	6.59523	3.39	1	4	3.2839	3.39	1	2	1.5	3	Response to stimulus
A8U4R4	Transketolase OS=Sus scrofa GN=tkt PE=2 SV=1 - [A8U4R4_PIG]	623	67.7947	7.48877	1	4	4	9	5.69112	2.73	2	2	9.70884	4.65	3	4	2.23254	1.28	1	1	4.17929	2.57	2	2	3	1.5	Cellular process
A8YQT9	Ribosomal protein L7 OS=Sus scrofa PE=2 SV=1 - [A8YQT9_PIG]	250	29.4634	10.6675	3	2	2	2	0	0	0	0	0	0	0	0	0	0	0	0	5.16482	7.2	2	2	0	1	Cellular process
B1A9N2	MHC class II antigen OS=Sus scrofa GN=SLA-DRB1 PE=2 SV=1 - [B1A9N2_PIG]	266	30.1592	8.08936	124	1	3	5	5.27489	9.02	2	2	2.10829	3.38	1	1	3.00435	4.51	1	1	2.40814	4.51	1	1	1.5	1	Immune system process
B2CXA8	Acyl-CoA synthetase long-chain family member 4 OS=Sus scrofa GN=ACSL4 PE=2 SV=1 - [B2CXA8_PIG]	670	74.2818	7.84033	2	1	1	7	4.51128	1.34	1	2	4.3897	1.34	1	2	4.20925	1.34	1	2	2.09608	1.34	1	1	2	1.5	Other
B5APU3	Actin-related protein 2-like protein OS=Sus scrofa GN=ACTR2 PE=2 SV=1 - [B5APU3_PIG]	394	44.7322	6.7417	2	2	3	9	5.83654	4.57	2	2	8.6375	4.57	2	3	3.02873	1.78	1	1	8.09415	4.57	3	3	2.5	2	Cellular process; Other
B5APU4	Actin-related protein 3-like protein OS=Sus scrofa PE=2 SV=1 - [B5APU4_PIG]	418	47.394	5.88428	3	3	3	5	0	0	0	0	2.33582	2.39	1	1	10.3317	8.37	3	4	0	0	0	0	0.5	2	Cellular process
B5APV0	Actin-related protein 2/3 complex subunit 5 OS=Sus scrofa GN=ARPC5 PE=2 SV=1 - [B5APV0_PIG]	151	16.3103	5.66846	1	1	1	4	0	0	0	0	0	0	0	0	6.27924	7.95	1	2	6.65735	7.95	1	2	0	2	Cellular process;Regulation
B5L2J0	MHC class II antigen (Fragment) OS=Sus scrofa GN=SLA-DQA PE=4 SV=1 - [B5L2J0_PIG]	83	9.52375	7.50342	75	2	2	2	0	0	0	0	0	0	0	0	4.2225	22.89	2	2	0	0	0	0	0	1	Immune system process
B7X727	Carbonic anhydrase VI OS=Sus scrofa GN=CA6 PE=2 SV=1 - [B7X727_PIG]	317	36.2881	6.63916	2	4	4	9	9.39444	13.56	3	4	11.8973	6.94	3	5	0	0	0	0	0	0	0	0	4.5	0	Cellular process
B9ZSM5	CD127 protein OS=Sus scrofa GN=CD127 PE=2 SV=1 - [B9ZSM5_PIG]	459	51.3318	6.78564	1	1	1	3	5.40349	5.88	1	2	0	0	0	0	0	0	0	0	2.75266	5.88	1	1	1	0.5	Response to stimulus
C3S7K5	Calcium-binding protein A8 OS=Sus scrofa GN=S100A8 PE=4 SV=1 - [C3S7K5_PIG]	89	10.4093	5.10986	2	6	6	22	40.2581	57.3	5	13	29.34	65.17	5	9	0	0	0	0	0	0	0	0	11	0	Cellular process;Immune system process; Interaction with cells and organisms
C3S7K6	Calcium-binding protein A9 OS=Sus scrofa GN=S100A9 PE=2 SV=1 - [C3S7K6_PIG]	144	15.8827	6.93213	1	4	4	30	40.3105	25	3	12	56.6368	25	4	18	0	0	0	0	0	0	0	0	15	0	Cellular process;Interaction with cells and organisms;Other
C7AI81	Actin alpha 2 OS=Sus scrofa GN=ACTA2 PE=2 SV=1 - [C7AI81_PIG]	377	41.9818	5.38916	5	6	17	269	202.064	48.81	16	76	182.501	41.91	12	64	126.26	42.44	13	50	212.043	44.3	15	79	70	64.5	Cellular process;Interaction with cells and organisms
D0G778	Macrophage migration inhibitory factor (Fragment) OS=Sus scrofa GN=MIF PE=2 SV=1 - [D0G778_PIG]	109	11.866	7.88428	2	1	1	5	2.45792	8.26	1	1	2.40165	8.26	1	1	5.31475	8.26	1	2	2.50694	8.26	1	1	1	1.5	Cellular process
D1MAG4	Guanine nucleotide-binding protein alpha-stimulating activity polypeptide 1 OS=Sus scrofa PE=2 SV=1 - [D1MAG4_PIG]	394	45.5589	6.11279	14	1	2	13	9.60739	4.57	2	4	6.878	4.57	2	3	6.48839	4.57	2	3	6.5429	4.57	2	3	3.5	3	Regulation
E1CAJ5	Glucose regulated protein 58 OS=Sus scrofa GN=grp-58 PE=2 SV=1 - [E1CAJ5_PIG]	505	56.8229	6.27783	1	9	9	29	23.9677	14.26	7	10	29.1767	14.65	8	11	13.187	8.32	4	5	6.97648	5.94	3	3	10.5	4	Cellular process
E7EI20	Rho GDP dissociation inhibitor alpha OS=Sus scrofa GN=ARHGDIA PE=2 SV=1 - [E7EI20_PIG]	204	23.3798	5.19873	1	2	2	6	3.77065	7.84	1	1	8.81091	20.1	2	3	2.14679	7.84	1	1	4.04053	7.84	1	1	2	1	Cellular process
F1REZ5	Uncharacterized protein (Fragment) OS=Sus scrofa GN=ZNF423 PE=4 SV=1 - [F1REZ5_PIG]	1104	124.488	7.66455	1	1	1	8	13.9577	1.36	1	6	4.55737	1.36	1	2	0	0	0	0	0	0	0	0	4	0	Regulation
F1RFM8	Uncharacterized protein (Fragment) OS=Sus scrofa GN=DNAH10 PE=4 SV=2 - [F1RFM8_PIG]	4479	514.658	5.97314	1	1	2	2	0	0	0	0	0	0	0	0	0	0	0	0	4.39542	0.47	2	2	0	1	Cellular process
F1RFQ7	GTP-binding nuclear protein Ran OS=Sus scrofa GN=RAN PE=2 SV=2 - [F1RFQ7_PIG]	216	24.4076	7.48877	2	3	3	8	5.66128	12.5	2	2	0	0	0	0	5.85471	11.57	2	2	10.9185	17.59	3	4	1	3	Localization;Regulation;Other
F1RFU5	Aspartate aminotransferase (Fragment) OS=Sus scrofa GN=GOT2 PE=3 SV=2 - [F1RFU5_PIG]	215	24.1341	8.73389	2	3	3	4	0	0	0	0	0	0	0	0	7.41612	14.88	3	3	2.52427	6.98	1	1	0	2	Cellular process
F1RFW6	Uncharacterized protein OS=Sus scrofa GN=E2F4 PE=3 SV=2 - [F1RFW6_PIG]	408	43.4392	4.77979	1	1	1	3	4.10824	2.21	1	2	0	0	0	0	2.14502	2.21	1	1	0	0	0	0	1	0.5	Cellular process;Developmental process;Interaction with cells and organisms;Other
F1RFY1	Profilin OS=Sus scrofa GN=PFN1 PE=3 SV=1 - [F1RFY1_PIG]	140	15.0335	8.27979	1	5	5	41	25.3503	25.71	3	9	39.8806	45.71	5	14	23.3427	20	2	9	28.2306	30	3	9	11.5	9	Developmental process;Other
F1RFY2	Beta-enolase OS=Sus scrofa GN=ENO3 PE=3 SV=1 - [F1RFY2_PIG]	434	47.0844	7.95752	3	1	3	20	26.972	10.6	3	8	18.1443	7.6	2	5	3.42167	4.15	1	1	20.2702	7.6	2	6	6.5	3.5	Cellular process
F1RG16	Uncharacterized protein OS=Sus scrofa GN=HNRNPF PE=4 SV=1 - [F1RG16_PIG]	414	45.6408	5.50342	4	2	2	14	6.89841	4.11	1	3	2.27	4.11	1	1	14.7592	6.52	2	5	13.9906	6.52	2	5	2	5	Regulation
F1RG77	Uncharacterized protein OS=Sus scrofa GN=RNF40 PE=4 SV=1 - [F1RG77_PIG]	1000	113.43	6.7417	1	1	3	5	0	0	0	0	2.01617	1.4	1	1	4.48055	1.7	2	2	4.15337	2.4	2	2	0.5	2	Other
F1RGB0	Uncharacterized protein OS=Sus scrofa GN=SSH1 PE=4 SV=2 - [F1RGB0_PIG]	1051	115.809	6.354	1	1	1	5	0	0	0	0	0	0	0	0	10.6975	0.57	1	5	0	0	0	0	0	2.5	Cellular process;Other
F1RGB9	Uncharacterized protein OS=Sus scrofa GN=UBE3B PE=4 SV=1 - [F1RGB9_PIG]	1069	122.942	8.104	1	1	1	5	4.11706	0.65	1	2	0	0	0	0	4.4311	0.65	1	2	2.15422	0.65	1	1	1	1.5	Cellular process
F1RGG3	Uncharacterized protein (Fragment) OS=Sus scrofa GN=LOC100737141 PE=4 SV=2 - [F1RGG3_PIG]	558	62.3847	8.92432	2	3	3	5	0	0	0	0	8.85476	5.73	2	4	2.56704	2.69	1	1	0	0	0	0	2	0.5	Cellular process
F1RGJ2	Uncharacterized protein OS=Sus scrofa GN=CTNNA1 PE=4 SV=2 - [F1RGJ2_PIG]	906	100.042	6.29053	1	1	1	5	2.14346	2.1	1	1	4.50137	2.1	1	2	0	0	0	0	4.14553	2.1	1	2	1.5	1	Cellular process;Interaction with cells and organisms;Other
F1RHA7	Transforming growth factor-beta-induced protein ig-h3 (Fragment) OS=Sus scrofa GN=TGFBI PE=4 SV=2 - [F1RHA7_PIG]	608	66.7159	7.82568	2	2	2	3	2.08535	1.32	1	1	3.7051	2.47	2	2	0	0	0	0	0	0	0	0	1.5	0	Cellular process
F1RHR8	Uncharacterized protein OS=Sus scrofa GN=MTOR PE=2 SV=2 - [F1RHR8_PIG]	2551	288.945	7.2251	1	1	2	5	1.63938	0.27	1	1	0	0	0	0	0	0	0	0	8.6476	0.67	1	4	0.5	2	Cellular process;Response to stimulus;Other
F1RHU2	Uncharacterized protein OS=Sus scrofa GN=AKT1S1 PE=4 SV=2 - [F1RHU2_PIG]	256	27.3015	4.76709	1	1	1	7	4.51445	4.3	1	2	7.26501	4.3	1	3	0	0	0	0	4.75828	4.3	1	2	2.5	1	Regulation
F1RI39	Uncharacterized protein OS=Sus scrofa GN=LOC100517284 PE=2 SV=2 - [F1RI39_PIG]	880	101.773	5.43994	6	1	3	21	17.5293	2.5	2	5	19.6447	3.86	3	6	15.9985	2.5	2	5	16.5422	2.5	2	5	5.5	5	Other
F1RII5	Uncharacterized protein OS=Sus scrofa GN=LOC100515788 PE=3 SV=2 - [F1RII5_PIG]	144	15.6252	8.19189	1	1	6	124	97.522	47.22	6	34	94.0711	39.58	5	32	67.9926	47.22	6	26	97.2467	39.58	5	32	33	29	Cellular process
F1RII7	Hemoglobin subunit beta OS=Sus scrofa GN=HBB PE=2 SV=1 - [F1RII7_PIG]	147	16.1565	7.25439	3	6	11	290	247.932	80.95	11	84	229.021	80.95	11	74	162.238	80.95	11	58	229.978	80.95	11	74	79	66	Cellular process
F1RJM5	Uncharacterized protein (Fragment) OS=Sus scrofa GN=LOC100151787 PE=4 SV=2 - [F1RJM5_PIG]	2917	318.57	6.34131	1	1	1	9	4.7998	0.24	1	3	4.82704	0.24	1	3	3.40579	0.24	1	2	1.54013	0.24	1	1	3	1.5	Cellular process
F1RJQ9	Uncharacterized protein (Fragment) OS=Sus scrofa GN=LOC100153492 PE=3 SV=1 - [F1RJQ9_PIG]	114	11.6258	4.52588	1	1	1	5	2.6425	14.04	1	1	0	0	0	0	4.45223	14.04	1	2	4.87661	14.04	1	2	0.5	2	Cellular process
F1RJR4	Uncharacterized protein OS=Sus scrofa GN=NUGGC PE=4 SV=1 - [F1RJR4_PIG]	797	91.1525	8.22119	1	1	2	5	5.80921	2.38	2	3	2.20632	1.63	1	1	1.57421	0.75	1	1	0	0	0	0	2	0.5	Cellular process;Developmental process
F1RK00	Uncharacterized protein OS=Sus scrofa GN=ZC3H13 PE=4 SV=2 - [F1RK00_PIG]	1544	182.115	9.51025	1	2	2	4	3.72464	1.36	2	2	3.375	0.39	1	2	0	0	0	0	0	0	0	0	2	0	Cellular process
F1RK02	Uncharacterized protein (Fragment) OS=Sus scrofa GN=LCP1 PE=4 SV=2 - [F1RK02_PIG]	637	71.3694	5.43994	6	11	11	49	22.2727	7.06	4	8	20.4208	13.81	7	8	32.099	13.19	7	12	59.5545	19.94	10	21	8	16.5	Cellular process;Other
F1RK53	Coronin OS=Sus scrofa GN=LOC100513346 PE=3 SV=2 - [F1RK53_PIG]	923	99.9275	6.03662	1	1	1	5	3.28676	0.76	1	2	1.76105	0.76	1	1	3.24248	0.76	1	2	0	0	0	0	1.5	1	Immune system process;Interaction with cells and organisms
F1RK65	Uncharacterized protein OS=Sus scrofa PE=4 SV=1 - [F1RK65_PIG]	314	36.6549	7.7085	1	1	1	7	5.2781	4.46	1	2	5.76331	4.46	1	2	5.05093	4.46	1	2	2.77737	4.46	1	1	2	1.5	Metabolic process
F1RKG8	Uncharacterized protein OS=Sus scrofa GN=PEBP1 PE=4 SV=1 - [F1RKG8_PIG]	187	20.9586	7.48877	1	4	4	4	0	0	0	0	0	0	0	0	0	0	0	0	12.6027	28.34	4	4	0	2	Other
F1RKG9	Uncharacterized protein OS=Sus scrofa GN=TAOK3 PE=4 SV=1 - [F1RKG9_PIG]	898	105.462	7.29834	1	1	1	8	3.084	0.67	1	2	0	0	0	0	6.29227	0.67	1	4	3.11234	0.67	1	2	1	3	Cellular process
F1RKK2	Uncharacterized protein OS=Sus scrofa GN=SLC12A2 PE=4 SV=1 - [F1RKK2_PIG]	1202	130.395	6.58057	1	1	1	2	0	0	0	0	0	0	0	0	0	0	0	0	4.43739	0.75	1	2	0	1	Developmental process;Interaction with cells and organisms
F1RM24	Uncharacterized protein OS=Sus scrofa GN=PGLYRP1 PE=2 SV=1 - [F1RM24_PIG]	194	21.2097	8.96826	3	5	5	14	20.8535	38.14	4	7	21.6113	36.08	4	7	0	0	0	0	0	0	0	0	7	0	Interaction with cells and organisms
F1RM51	Uncharacterized protein OS=Sus scrofa GN=GNPDA1 PE=3 SV=1 - [F1RM51_PIG]	289	32.5534	6.68311	1	1	2	3	4.5655	12.46	2	2	0	0	0	0	0	0	0	0	2.05514	6.57	1	1	1	0.5	Cellular process
F1RM74	Glyceraldehyde-3-phosphate dehydrogenase OS=Sus scrofa GN=GAPDHS PE=3 SV=1 - [F1RM74_PIG]	362	39.3343	8.29443	1	2	3	53	43.8808	10.5	3	14	39.3174	10.5	3	13	36.5972	5.8	2	12	43.235	10.5	3	14	13.5	13	Cellular process
F1RMB5	Uncharacterized protein OS=Sus scrofa GN=LGI3 PE=4 SV=1 - [F1RMB5_PIG]	548	61.6134	8.04541	1	1	1	6	0	0	0	0	2.21212	2.74	1	1	4.08361	2.74	1	2	6.40114	2.74	1	3	0.5	2.5	Regulation
F1RMD8	Uncharacterized protein (Fragment) OS=Sus scrofa GN=TPTE2 PE=4 SV=2 - [F1RMD8_PIG]	472	55.0084	8.83643	1	1	1	8	4.17113	1.48	1	2	2.00243	1.48	1	1	4.16619	1.48	1	2	6.2931	1.48	1	3	1.5	2.5	Cellular process;Interaction with cells and organisms
F1RMK1	Uncharacterized protein OS=Sus scrofa GN=LOC100514479 PE=4 SV=1 - [F1RMK1_PIG]	313	35.389	8.96826	2	1	1	4	4.07831	3.19	1	2	2.03697	3.19	1	1	2.09941	3.19	1	1	0	0	0	0	1.5	0.5	Response to stimulus
F1RMN7	Hemopexin OS=Sus scrofa GN=HPX PE=4 SV=2 - [F1RMN7_PIG]	459	51.2591	7.06396	2	2	2	6	4.90988	1.74	1	2	4.67479	1.74	1	2	4.30312	4.14	2	2	0	0	0	0	2	1	Cellular process
F1RN56	Uncharacterized protein OS=Sus scrofa GN=NUDT12 PE=4 SV=2 - [F1RN56_PIG]	460	52.3937	6.94678	1	1	1	16	15.7349	3.91	1	6	7.95295	3.91	1	3	10.5975	3.91	1	4	7.87187	3.91	1	3	4.5	3.5	Cellular process
F1RN65	Uncharacterized protein (Fragment) OS=Sus scrofa GN=LOC100624171 PE=4 SV=1 - [F1RN65_PIG]	91	9.43675	5.08447	2	1	1	4	0	0	0	0	0	0	0	0	5.52649	17.58	1	2	5.60203	17.58	1	2	0	2	Cellular process
F1RN91	Uncharacterized protein (Fragment) OS=Sus scrofa PE=4 SV=2 - [F1RN91_PIG]	935	109.331	5.24951	1	1	1	7	4.21505	1.6	1	2	8.75631	1.6	1	4	0	0	0	0	2.05499	1.6	1	1	3	0.5	Cellular process;Other
F1RND9	Uncharacterized protein OS=Sus scrofa GN=MNDA PE=4 SV=2 - [F1RND9_PIG]	775	87.12	9.51025	1	1	2	3	4.74317	1.81	1	2	0	0	0	0	2.04365	1.29	1	1	0	0	0	0	1	0.5	Cellular process
F1RNU9	Glucose-6-phosphate isomerase OS=Sus scrofa GN=GPI PE=3 SV=2 - [F1RNU9_PIG]	558	62.9233	8.71924	2	2	2	6	2.50366	1.97	1	1	2.73373	3.05	1	1	2.31186	1.97	1	1	7.74943	5.02	2	3	1	2	Cellular process
F1RP01	Uncharacterized protein OS=Sus scrofa GN=RASA1 PE=4 SV=2 - [F1RP01_PIG]	1043	115.798	6.65381	1	1	1	2	0	0	0	0	0	0	0	0	4.50811	0.86	1	2	0	0	0	0	0	1	Interaction with cells and organisms
F1RP14	Uncharacterized protein OS=Sus scrofa GN=SMG5 PE=4 SV=2 - [F1RP14_PIG]	704	78.6691	5.5415	1	1	1	4	0	0	0	0	2.0548	1.85	1	1	0	0	0	0	6.19554	1.85	1	3	0.5	1.5	Regulation
F1RPS8	ATP synthase subunit alpha heart isoform, mitochondrial (Fragment) OS=Sus scrofa GN=ATP5A1 PE=2 SV=1 - [F1RPS8_PIG]	533	57.5915	8.79248	2	9	9	38	28.8238	12.38	6	11	36.496	16.14	7	13	18.7451	8.82	4	7	18.0443	11.26	5	7	12	7	Cellular process;Developmental process
F1RPY2	Uncharacterized protein OS=Sus scrofa GN=LOC100511737 PE=4 SV=2 - [F1RPY2_PIG]	681	74.1306	6.26514	1	2	2	9	0	0	0	0	0	0	0	0	7.09775	3.23	2	5	7.0996	3.08	1	4	0	4.5	Other
F1RQ56	Uncharacterized protein (Fragment) OS=Sus scrofa PE=4 SV=2 - [F1RQ56_PIG]	556	59.9097	9.5249	2	2	2	2	0	0	0	0	4.3741	12.95	2	2	0	0	0	0	0	0	0	0	1	0	Other
F1RQ91	Uncharacterized protein OS=Sus scrofa GN=RPS4 PE=2 SV=2 - [F1RQ91_PIG]	263	29.5791	10.1548	2	2	2	7	2.66095	4.18	1	1	7.98313	7.6	2	3	4.98321	7.6	2	2	2.08299	3.42	1	1	2	1.5	Cellular process;Developmental process
F1RQI7	Unconventional myosin-VI OS=Sus scrofa GN=MYO6 PE=1 SV=1 - [F1RQI7_PIG]	1253	144.836	8.52881	2	1	1	4	2.06568	0.88	1	1	2.05113	0.88	1	1	0	0	0	0	4.35536	0.88	1	2	1	1	Cellular process;Developmental process;Interaction with cells and organisms ;Response to stimulus;Other
F1RQL8	Uncharacterized protein OS=Sus scrofa GN=IBTK PE=4 SV=2 - [F1RQL8_PIG]	1346	149.372	7.89893	1	2	2	3	4.01179	1.26	2	2	0	0	0	0	2.29064	0.82	1	1	0	0	0	0	1	0.5	Regulation
F1RQP0	Uncharacterized protein OS=Sus scrofa GN=PRDX5 PE=4 SV=2 - [F1RQP0_PIG]	162	17.2551	6.55127	2	1	1	2	4.52248	6.79	1	2	0	0	0	0	0	0	0	0	0	0	0	0	1	0	Cellular process
F1RQT7	Uncharacterized protein OS=Sus scrofa GN=AARS2 PE=3 SV=1 - [F1RQT7_PIG]	985	106.88	6.50732	1	1	1	5	4.46429	0.71	1	2	4.11979	0.71	1	2	0	0	0	0	2.00181	0.71	1	1	2	0.5	Other
F1RR00	Uncharacterized protein OS=Sus scrofa GN=CCDC103 PE=4 SV=1 - [F1RR00_PIG]	235	26.6289	6.81494	1	2	2	3	0	0	0	0	0	0	0	0	3.26055	2.98	1	2	2.02541	4.68	1	1	0	1.5	Cellular process;Developmental process;Other
F1RRE1	Uncharacterized protein (Fragment) OS=Sus scrofa GN=CMTM6 PE=4 SV=1 - [F1RRE1_PIG]	184	20.6647	7.7085	1	1	1	4	3.0234	3.8	1	2	0	0	0	0	3.15163	3.8	1	2	0	0	0	0	1	1	Other
F1RRP1	Uncharacterized protein OS=Sus scrofa GN=MPO PE=4 SV=2 - [F1RRP1_PIG]	719	81.2213	9.65674	3	7	7	20	28.3037	9.87	6	10	28.2717	7.79	5	10	0	0	0	0	0	0	0	0	10	0	Cellular process;Immune system process; Interaction with cells and organisms
F1RS36	78 kDa glucose-regulated protein OS=Sus scrofa GN=HSPA5 PE=3 SV=2 - [F1RS36_PIG]	634	70.2086	5.31299	2	3	4	23	19.3223	6.47	3	6	23.0655	6.47	3	7	18.5081	6.47	3	6	12.5138	4.73	2	4	6.5	5	Cellular process;Developmental process
F1RT12	Uncharacterized protein OS=Sus scrofa GN=TRAPPC11 PE=4 SV=2 - [F1RT12_PIG]	1134	128.68	7.7085	1	1	1	2	0	0	0	0	0	0	0	0	5.11922	1.85	1	2	0	0	0	0	0	1	Other
F1RT88	Uncharacterized protein OS=Sus scrofa GN=CHD7 PE=4 SV=1 - [F1RT88_PIG]	2991	333.408	6.50732	3	1	2	3	0	0	0	0	4.03072	0.67	2	2	0	0	0	0	2.03953	0.37	1	1	1	0.5	Cellular process;Developmental process;Interaction with cells and organisms
F1RTQ3	Uncharacterized protein OS=Sus scrofa GN=OATV1 PE=4 SV=2 - [F1RTQ3_PIG]	423	46.8117	8.54346	2	1	1	6	4.57769	2.36	1	2	4.42809	2.36	1	2	2.009	2.36	1	1	2.5683	2.36	1	1	2	1	Cellular process
F1RTQ5	Histone H2B OS=Sus scrofa GN=LOC100152878 PE=3 SV=1 - [F1RTQ5_PIG]	127	14.2618	10.2427	4	1	4	31	10.3491	29.92	4	5	8.46759	18.9	2	4	11.9505	18.9	2	7	27.2062	18.9	2	15	4.5	11	Cellular process;Response to stimulus;Other
F1RTV3	Uncharacterized protein OS=Sus scrofa GN=LOC100522154 PE=4 SV=2 - [F1RTV3_PIG]	1018	111.429	5.99854	1	1	1	4	2.06256	0.69	1	1	0	0	0	0	2.01323	0.69	1	1	4.25811	0.69	1	2	0.5	1.5	Other
F1RU47	Uncharacterized protein OS=Sus scrofa GN=RIN1 PE=4 SV=1 - [F1RU47_PIG]	786	84.128	8.14795	1	1	1	3	6.07287	2.54	1	2	0	0	0	0	0	0	0	0	2.75522	2.54	1	1	1	0.5	Regulation;Other
F1RUN2	Serum albumin OS=Sus scrofa GN=ALB PE=4 SV=1 - [F1RUN2_PIG]	607	69.625	6.37939	5	47	47	986	728.42	66.23	40	250	708.476	70.68	42	233	667.396	64.74	37	231	795.246	68.53	42	272	241.5	251.5	Cellular process
F1RUR8	Uncharacterized protein OS=Sus scrofa GN=PARD3 PE=4 SV=2 - [F1RUR8_PIG]	1098	121.532	5.89697	1	1	1	4	0	0	0	0	2.02413	1.28	1	1	0	0	0	0	6.49211	1.28	1	3	0.5	1.5	Cellular process;Other
F1RUZ0	Ribosomal protein S6 kinase OS=Sus scrofa GN=RPS6KB2 PE=3 SV=2 - [F1RUZ0_PIG]	485	53.7635	7.54736	1	1	1	4	5.84102	3.92	1	2	0	0	0	0	0	0	0	0	5.35509	3.92	1	2	1	1	Cellular process; Regulation
F1RV84	Uncharacterized protein OS=Sus scrofa GN=HIVEP1 PE=4 SV=2 - [F1RV84_PIG]	2693	288.952	8.1333	1	1	2	2	0	0	0	0	4.03368	0.89	2	2	0	0	0	0	0	0	0	0	1	0	Developmental process;Regulation
F1RVC9	Uncharacterized protein (Fragment) OS=Sus scrofa GN=HNRNPD PE=4 SV=1 - [F1RVC9_PIG]	202	23.0151	9.45166	1	1	1	2	0	0	0	0	0	0	0	0	5.43087	6.93	1	2	0	0	0	0	0	1	Regulation
F1RVI8	Uncharacterized protein OS=Sus scrofa GN=MSRB2 PE=4 SV=2 - [F1RVI8_PIG]	182	19.8858	8.71924	1	1	1	2	0	0	0	0	0	0	0	0	4.33719	7.14	1	2	0	0	0	0	0	1	Cellular process;Response to stimulus;Other
F1RVJ8	Uncharacterized protein OS=Sus scrofa GN=ARMC4 PE=4 SV=2 - [F1RVJ8_PIG]	505	55.2497	7.50342	1	1	1	5	4.60055	3.56	1	2	8.84243	3.56	1	3	0	0	0	0	0	0	0	0	2.5	0	Other
F1RVR2	Uncharacterized protein OS=Sus scrofa GN=DNAH8 PE=4 SV=1 - [F1RVR2_PIG]	4729	540.17	6.03662	1	1	1	13	6.15959	0.3	1	3	8.5092	0.3	1	4	6.14899	0.3	1	3	6.34721	0.3	1	3	3.5	3	Cellular process
F1RVX3	Uncharacterized protein (Fragment) OS=Sus scrofa GN=GGA3 PE=4 SV=2 - [F1RVX3_PIG]	708	76.2294	5.56689	1	1	2	3	2.02903	0.99	1	1	4.06507	1.98	2	2	0	0	0	0	0	0	0	0	1.5	0	Localization;Regulation
F1RWR5	Uncharacterized protein OS=Sus scrofa PE=3 SV=2 - [F1RWR5_PIG]	320	36.0523	7.54736	1	1	1	3	0	0	0	0	0	0	0	0	2.09499	5.31	1	1	2.46318	5.31	1	2	0	1.5	Response to stimulus
F1RX31	Uncharacterized protein OS=Sus scrofa GN=SFRP2 PE=4 SV=1 - [F1RX31_PIG]	294	33.2897	7.41553	1	1	1	2	0	0	0	0	0	0	0	0	4.43973	3.74	1	2	0	0	0	0	0	1	Cellular process;Developmental process;Response to stimulus;Other
F1RX35	Uncharacterized protein OS=Sus scrofa GN=LOC100627396 PE=2 SV=2 - [F1RX35_PIG]	438	49.5871	6.40479	2	3	3	4	2.70251	2.97	1	1	4.64434	5.02	2	2	0	0	0	0	2.43808	2.51	1	1	1.5	0.5	Other
F1RXK7	Uncharacterized protein OS=Sus scrofa GN=NUP62CL PE=4 SV=2 - [F1RXK7_PIG]	259	29.321	5.03369	3	1	1	5	0	0	0	0	0	0	0	0	8.43571	3.86	1	4	2.0438	3.86	1	1	0	2.5	Other
F1RXV0	Uncharacterized protein OS=Sus scrofa GN=LOC100513955 PE=2 SV=1 - [F1RXV0_PIG]	642	71.5849	7.32764	1	2	2	2	4.6724	4.21	2	2	0	0	0	0	0	0	0	0	0	0	0	0	1	0	Cellular process
F1RY22	Uncharacterized protein OS=Sus scrofa GN=MDN1 PE=4 SV=2 - [F1RY22_PIG]	2837	320.864	4.97021	1	1	1	2	0	0	0	0	0	0	0	0	0	0	0	0	3.02753	0.25	1	2	0	1	Other
F1RY51	Uncharacterized protein (Fragment) OS=Sus scrofa GN=KIAA1429 PE=2 SV=2 - [F1RY51_PIG]	1756	195.654	4.97021	1	1	1	2	0	0	0	0	0	0	0	0	4.31186	0.46	1	2	0	0	0	0	0	1	Other
F1RZB5	Uncharacterized protein OS=Sus scrofa GN=TMOD2 PE=4 SV=2 - [F1RZB5_PIG]	353	39.6689	5.42725	1	1	2	3	0	0	0	0	0	0	0	0	2.40892	2.27	1	1	4.08334	5.38	1	2	0	1.5	Cellular process;Interaction with cells and organisms
F1RZQ9	Uncharacterized protein OS=Sus scrofa GN=UQCC2 PE=4 SV=1 - [F1RZQ9_PIG]	136	16.2482	9.20264	1	1	1	2	0	0	0	0	0	0	0	0	4.31846	5.88	1	2	0	0	0	0	0	1	Regulation;Other
F1RZT2	Uncharacterized protein OS=Sus scrofa GN=PFDN6 PE=2 SV=1 - [F1RZT2_PIG]	129	14.5878	8.88037	1	1	1	2	4.54308	10.08	1	2	0	0	0	0	0	0	0	0	0	0	0	0	1	0	Cellular process;Other
F1RZY5	Uncharacterized protein OS=Sus scrofa GN=AATK PE=3 SV=2 - [F1RZY5_PIG]	1369	144.6	4.62744	2	1	1	3	4.13065	0.88	1	2	2.04975	0.88	1	1	0	0	0	0	0	0	0	0	1.5	0	Cellular process
F1S073	Annexin OS=Sus scrofa GN=ANXA2 PE=3 SV=2 - [F1S073_PIG]	339	38.5548	7.31299	2	11	11	41	33.7203	23.3	6	11	45.0621	31.56	9	16	14.3559	13.86	3	6	21.0082	21.24	5	8	13.5	7	Cellular process;Developmental process;Other
F1S0B4	Uncharacterized protein (Fragment) OS=Sus scrofa GN=PLEKHO2 PE=4 SV=1 - [F1S0B4_PIG]	445	48.0516	5.75732	1	1	1	3	0	0	0	0	9.0824	3.6	1	3	0	0	0	0	0	0	0	0	1.5	0	Other
F1S0D3	Uncharacterized protein OS=Sus scrofa GN=MAP3K19 PE=4 SV=1 - [F1S0D3_PIG]	1325	149.561	6.41748	1	2	2	4	3.70468	1.51	2	2	0	0	0	0	4.20856	1.06	1	2	0	0	0	0	1	1	Cellular process
F1S0J9	Uncharacterized protein (Fragment) OS=Sus scrofa PE=3 SV=1 - [F1S0J9_PIG]	93	10.6854	6.30322	2	1	3	19	0	0	0	0	0	0	0	0	30.627	11.83	2	9	33.654	22.58	3	10	0	9.5	Other
F1S0K1	Uncharacterized protein OS=Sus scrofa GN=KRT13 PE=3 SV=1 - [F1S0K1_PIG]	454	49.1633	4.91943	15	15	19	106	0	0	0	0	0	0	0	0	135.083	30.62	15	51	154.554	36.12	18	55	0	53	Other
F1S0L1	Uncharacterized protein OS=Sus scrofa GN=KRT14 PE=3 SV=2 - [F1S0L1_PIG]	475	51.4694	5.021	8	3	7	30	2.0733	1.89	1	1	2.24223	1.89	1	1	38.0123	7.79	5	12	45.2134	8.63	6	16	1	14	Cellular process;Other
F1S0V3	Annexin (Fragment) OS=Sus scrofa GN=ANXA6 PE=3 SV=2 - [F1S0V3_PIG]	529	59.5134	5.68115	2	3	3	6	0	0	0	0	2.88052	2.84	1	1	6.15729	7.56	2	2	9.27845	5.67	2	3	0.5	2.5	Other
F1S0W0	Uncharacterized protein OS=Sus scrofa GN=RAPGEF1 PE=4 SV=2 - [F1S0W0_PIG]	1230	136.009	6.21436	2	1	2	2	3.78031	1.38	2	2	0	0	0	0	0	0	0	0	0	0	0	0	1	0	Cellular process;Developmental process;Interaction with cells and organisms
F1S1M1	Uncharacterized protein (Fragment) OS=Sus scrofa GN=LOC100516531 PE=4 SV=2 - [F1S1M1_PIG]	554	63.5106	8.98291	1	1	1	10	2.30482	2.53	1	1	4.33689	2.53	1	2	10.7241	2.53	1	5	4.66006	2.53	1	2	1.5	3.5	Cellular process
F1S1P6	Uncharacterized protein (Fragment) OS=Sus scrofa GN=CHM PE=4 SV=1 - [F1S1P6_PIG]	614	68.9926	4.85596	2	1	1	10	4.76538	1.47	1	3	4.97065	1.47	1	3	1.51592	1.47	1	1	4.85804	1.47	1	3	3	2	Developmental process
F1S1S8	Uncharacterized protein OS=Sus scrofa PE=4 SV=2 - [F1S1S8_PIG]	199	21.9241	4.98291	1	1	1	3	0	0	0	0	0	0	0	0	8.21851	12.06	1	3	0	0	0	0	0	1.5	Regulation
F1S1Y1	Uncharacterized protein OS=Sus scrofa GN=XIRP2 PE=2 SV=1 - [F1S1Y1_PIG]	390	43.5964	6.93213	1	1	1	3	1.61882	2.56	1	1	0	0	0	0	3.11743	2.56	1	2	0	0	0	0	0.5	1	Other
F1S2B4	Uncharacterized protein (Fragment) OS=Sus scrofa GN=ZFP92 PE=4 SV=2 - [F1S2B4_PIG]	425	47.6659	9.83252	1	1	1	2	0	0	0	0	2.62146	3.76	1	2	0	0	0	0	0	0	0	0	1	0	Regulation
F1S357	Uncharacterized protein OS=Sus scrofa GN=CDK18 PE=4 SV=2 - [F1S357_PIG]	202	23.3291	9.23193	1	1	1	5	2.13697	8.42	1	1	0	0	0	0	4.04314	8.42	1	2	4.14765	8.42	1	2	0.5	2	Other
F1S3G7	Uncharacterized protein (Fragment) OS=Sus scrofa GN=COL5A3 PE=4 SV=2 - [F1S3G7_PIG]	1614	158.089	6.16357	2	1	1	5	0	0	0	0	0	0	0	0	6.61629	0.56	1	3	4.26393	0.56	1	2	0	2.5	Interaction with cells and organisms
F1S3U9	Uncharacterized protein OS=Sus scrofa GN=PRDX1 PE=4 SV=2 - [F1S3U9_PIG]	197	21.9524	8.51416	2	5	5	21	26.2868	25.38	5	11	10.2268	10.15	2	4	6.85107	9.14	2	3	7.91623	5.08	1	3	7.5	3	Cellular process;Other
F1S3X9	Tyrosine-protein kinase receptor (Fragment) OS=Sus scrofa GN=ALK PE=3 SV=1 - [F1S3X9_PIG]	787	84.7437	5.87158	2	1	1	5	4.32035	1.14	1	2	0	0	0	0	2.1513	1.14	1	1	4.36483	1.14	1	2	1	1.5	Ceullar process;Regulation
F1S420	Uncharacterized protein OS=Sus scrofa PE=4 SV=2 - [F1S420_PIG]	300	31.5118	9.37842	2	1	1	2	0	0	0	0	0	0	0	0	5.00275	3.33	1	2	0	0	0	0	0	1	Cellular process
F1S492	Uncharacterized protein OS=Sus scrofa GN=CDKN2D PE=4 SV=1 - [F1S492_PIG]	166	17.7312	6.43018	1	1	1	4	4.31403	8.43	1	2	0	0	0	0	4.20807	8.43	1	2	0	0	0	0	1	1	Cellular process;Interaction with cells and organisms ;Response to stimulus
F1S4D0	Uncharacterized protein OS=Sus scrofa GN=CLCA4 PE=4 SV=2 - [F1S4D0_PIG]	928	101.244	5.22412	1	1	1	7	6.10716	0.86	1	3	0	0	0	0	4.46707	0.86	1	2	4.46669	0.86	1	2	1.5	2	Other
F1S4M1	Uncharacterized protein OS=Sus scrofa GN=ARAP2 PE=4 SV=1 - [F1S4M1_PIG]	1708	194.135	6.52197	1	1	1	9	2.65574	1.05	1	1	7.75994	1.05	1	3	5.05403	1.05	1	2	8.03968	1.05	1	3	2	2.5	Regulation
F1S4R1	Uncharacterized protein OS=Sus scrofa GN=LOC100521083 PE=4 SV=2 - [F1S4R1_PIG]	410	46.9997	6.06201	1	1	1	2	0	0	0	0	2.07343	3.17	1	2	0	0	0	0	0	0	0	0	1	0	Other
F1S549	Uncharacterized protein (Fragment) OS=Sus scrofa GN=LOC100515203 PE=4 SV=2 - [F1S549_PIG]	401	43.3336	8.92432	3	1	1	2	0	0	0	0	0	0	0	0	0	0	0	0	4.3526	2.99	1	2	0	1	Cellular process
F1S6B4	Uncharacterized protein OS=Sus scrofa GN=PRELP PE=4 SV=2 - [F1S6B4_PIG]	375	43.0729	9.5249	1	3	3	8	2.45004	2.13	1	1	0	0	0	0	9.04521	8.53	3	4	6.96223	8.53	3	3	0.5	3.5	Cellular process
F1S7P3	Uncharacterized protein (Fragment) OS=Sus scrofa GN=MATK PE=4 SV=2 - [F1S7P3_PIG]	506	56.1891	8.88037	1	2	2	3	0	0	0	0	0	0	0	0	5.06244	2.17	1	2	2.10481	1.58	1	1	0	1.5	Cellular process
F1S849	Uncharacterized protein OS=Sus scrofa GN=CNNM2 PE=4 SV=2 - [F1S849_PIG]	827	91.0578	7.02002	1	1	1	16	11.358	1.57	1	5	6.54474	1.57	1	3	9.26692	1.57	1	4	8.98659	1.57	1	4	4	4	Localization;Regulation
F1S8N7	Uncharacterized protein (Fragment) OS=Sus scrofa GN=MSANTD1 PE=4 SV=1 - [F1S8N7_PIG]	277	31.3932	9.53955	1	1	1	11	3.16429	5.05	1	2	4.88322	5.05	1	3	2.92452	5.05	1	2	5.15028	5.05	1	4	2.5	3	Other
F1S8Y5	Uncharacterized protein OS=Sus scrofa GN=PGAM1 PE=3 SV=2 - [F1S8Y5_PIG]	258	29.2831	6.88818	2	2	2	6	5.05802	9.3	2	2	4.90387	5.43	1	2	0	0	0	0	4.84581	9.3	2	2	2	1	Cellular process
F1S982	Coatomer subunit beta OS=Sus scrofa GN=COPB1 PE=4 SV=2 - [F1S982_PIG]	590	66.9526	6.59521	2	1	1	5	5.19824	2.37	1	2	2.66165	2.37	1	1	2.50239	2.37	1	1	2.56452	2.37	1	1	1.5	1	Localization
F1S9D6	Myosin-7 OS=Sus scrofa GN=MYH7 PE=4 SV=1 - [F1S9D6_PIG]	1934	222.997	5.74463	11	3	4	4	2.01831	0.62	1	1	0	0	0	0	4.17284	0.83	2	2	1.53798	0.26	1	1	0.5	1.5	Cellular process;Developmental process
F1S9Q3	Uncharacterized protein OS=Sus scrofa PE=3 SV=2 - [F1S9Q3_PIG]	645	71.1653	5.8335	3	5	7	27	12.1509	5.89	3	4	10.7384	4.5	3	4	24.9668	12.71	6	10	23.1768	9.15	5	9	4	9.5	Other
F1S9T1	Uncharacterized protein (Fragment) OS=Sus scrofa GN=SURF6 PE=4 SV=2 - [F1S9T1_PIG]	303	33.4698	9.99365	1	2	2	6	2.30238	5.61	1	1	6.4594	8.91	2	3	2.04248	5.61	1	1	2.04323	5.61	1	1	2	1	Other
F1SA50	Uncharacterized protein (Fragment) OS=Sus scrofa GN=HNRNPM PE=4 SV=1 - [F1SA50_PIG]	704	74.8941	8.99756	1	3	3	6	0	0	0	0	5.45303	2.84	1	2	10.7774	6.11	3	4	0	0	0	0	1	2	Cellular process
F1SA73	Uncharacterized protein OS=Sus scrofa GN=LOC100522152 PE=4 SV=2 - [F1SA73_PIG]	590	67.571	8.44092	1	1	2	17	9.04386	3.39	2	4	11.7718	3.39	2	5	9.51868	2.2	1	4	10.9957	2.2	1	4	4.5	4	Other
F1SAE4	Uncharacterized protein (Fragment) OS=Sus scrofa GN=NME8 PE=4 SV=2 - [F1SAE4_PIG]	528	60.6218	4.91943	1	2	2	10	7.60158	5.11	2	3	5.57831	3.6	1	2	5.09941	3.6	1	2	8.66139	3.6	1	3	2.5	2.5	Cellular process
F1SAG4	Uncharacterized protein OS=Sus scrofa GN=SSX2IP PE=4 SV=1 - [F1SAG4_PIG]	615	70.9975	6.97607	1	1	1	8	0	0	0	0	0	0	0	0	6.68187	1.3	1	4	6.35972	1.3	1	4	0	4	Regulation;Other
F1SAZ6	Uncharacterized protein (Fragment) OS=Sus scrofa GN=LOC100737714 PE=4 SV=1 - [F1SAZ6_PIG]	189	20.9713	9.51025	2	1	1	8	5.15428	8.47	1	2	5.56898	8.47	1	2	5.45316	8.47	1	2	5.49583	8.47	1	2	2	2	Cellular process
F1SB37	Uncharacterized protein OS=Sus scrofa GN=RINT1 PE=4 SV=1 - [F1SB37_PIG]	792	90.6434	5.32568	1	1	1	3	3.11856	2.53	1	1	5.50483	2.53	1	2	0	0	0	0	0	0	0	0	1.5	0	Cellular process
F1SB42	Uncharacterized protein (Fragment) OS=Sus scrofa GN=EZR PE=4 SV=1 - [F1SB42_PIG]	353	42.2427	6.22705	5	2	2	22	6.81031	2.55	1	3	10.7514	5.38	2	4	22.1868	5.38	2	8	20.0984	5.38	2	7	3.5	7.5	Cellular process;Interaction with cells and organisms ;Other
F1SB60	Superoxide dismutase OS=Sus scrofa GN=SOD2 PE=2 SV=1 - [F1SB60_PIG]	222	24.6946	8.39697	5	7	7	18	25.6355	20.72	5	8	25.1588	30.18	6	9	0	0	0	0	2.08693	6.31	1	1	8.5	0.5	Cellular process;Developmental process;Response to stimulus;Other
F1SBM9	Uncharacterized protein (Fragment) OS=Sus scrofa PE=4 SV=2 - [F1SBM9_PIG]	1562	178.162	7.84033	3	1	2	8	6.56015	1.34	2	3	4.54831	0.7	1	2	4.49768	0.7	1	2	2.24958	0.7	1	1	2.5	1.5	Other
F1SBZ4	Uncharacterized protein OS=Sus scrofa GN=RAPGEF5 PE=4 SV=1 - [F1SBZ4_PIG]	817	94.4869	6.01123	1	1	2	5	3.19964	0.73	1	2	3.11554	0.73	1	2	0	0	0	0	2.26866	1.71	1	1	2	0.5	Regulation
F1SC20	Alpha-1B-glycoprotein OS=Sus scrofa GN=A1BG PE=4 SV=1 - [F1SC20_PIG]	500	54.3631	6.41748	1	2	2	5	7.00448	4.2	2	3	2.81955	2	1	1	0	0	0	0	2.17491	2.2	1	1	2	0.5	Other
F1SC71	Uncharacterized protein OS=Sus scrofa GN=LGI1 PE=4 SV=1 - [F1SC71_PIG]	557	63.8353	8.104	1	1	1	9	6.45414	2.69	1	3	2.01505	2.69	1	1	6.62671	2.69	1	3	4.49608	2.69	1	2	2	2.5	Other
F1SC89	Uncharacterized protein OS=Sus scrofa GN=KIF11 PE=3 SV=1 - [F1SC89_PIG]	1059	119.326	5.70654	1	1	1	3	2.20496	1.23	1	1	0	0	0	0	0	0	0	0	4.86649	1.23	1	2	0.5	1	Cellular process;Other
F1SCC6	Uncharacterized protein OS=Sus scrofa GN=LOC100153899 PE=3 SV=2 - [F1SCC6_PIG]	423	46.9677	7.1665	1	2	2	3	5.80513	7.33	2	2	2.99661	3.55	1	1	0	0	0	0	0	0	0	0	1.5	0	Other
F1SCC7	Uncharacterized protein OS=Sus scrofa GN=LOC100156325 PE=3 SV=1 - [F1SCC7_PIG]	418	46.6475	6.11279	2	2	2	6	4.47143	4.55	2	2	4.13782	4.55	2	2	4.10766	4.55	2	2	0	0	0	0	2	1	Other
F1SCD0	Uncharacterized protein OS=Sus scrofa GN=SERPINA3-3 PE=2 SV=1 - [F1SCD0_PIG]	423	46.6111	6.21436	4	6	6	40	25.7438	11.35	4	9	22.3136	7.57	3	8	24.2078	13.71	4	8	48.4452	20.33	6	15	8.5	11.5	Other
F1SCS0	Uncharacterized protein OS=Sus scrofa GN=NBAS PE=4 SV=2 - [F1SCS0_PIG]	525	60.1272	5.52881	1	2	2	2	0	0	0	0	0	0	0	0	0	0	0	0	4.6768	3.43	2	2	0	1	Other
F1SD69	Uncharacterized protein OS=Sus scrofa PE=4 SV=2 - [F1SD69_PIG]	388	44.0168	7.03467	2	1	1	4	2.02822	2.58	1	1	6.47445	2.58	1	3	0	0	0	0	0	0	0	0	2	0	Cellular process
F1SDR7	Uncharacterized protein OS=Sus scrofa GN=YWHAB PE=3 SV=1 - [F1SDR7_PIG]	246	28.0948	4.83057	8	2	4	25	5.82212	7.32	2	3	12.0593	10.57	3	5	18.0497	10.57	3	8	19.711	15.45	4	9	4	8.5	Localization;Regulation
F1SDX6	Uncharacterized protein OS=Sus scrofa GN=TGM2 PE=3 SV=1 - [F1SDX6_PIG]	687	77.1755	5.31299	1	16	16	77	95.915	25.47	15	33	77.044	23	13	27	24.2141	10.19	6	9	21.8589	9.75	6	8	30	8.5	Cellular process;Developmental process;Interaction with cells and organisms
F1SDY7	Uncharacterized protein (Fragment) OS=Sus scrofa GN=EML5 PE=4 SV=2 - [F1SDY7_PIG]	1921	213.799	7.69385	1	1	1	15	4.26403	0.68	1	2	10.337	0.68	1	5	10.6205	0.68	1	5	6.42204	0.68	1	3	3.5	4	Other
F1SE62	Uncharacterized protein OS=Sus scrofa GN=LNX1 PE=4 SV=2 - [F1SE62_PIG]	737	82.0577	6.68311	1	1	1	5	1.66789	1.22	1	1	0	0	0	0	3.36143	1.22	1	2	3.99984	1.22	1	2	0.5	2	Cellular process;Other
F1SER7	Uncharacterized protein (Fragment) OS=Sus scrofa GN=Ssc.88457 PE=4 SV=2 - [F1SER7_PIG]	1366	155.564	7.91357	1	1	1	4	2.64042	1.24	1	1	2.57148	1.24	1	1	5.12831	1.24	1	2	0	0	0	0	1	1	Other
F1SEZ6	Uncharacterized protein OS=Sus scrofa GN=EIF2D PE=4 SV=1 - [F1SEZ6_PIG]	585	64.4066	7.45947	1	1	2	3	4.54077	4.44	2	3	0	0	0	0	0	0	0	0	0	0	0	0	1.5	0	Cellular process
F1SFP4	Mitogen-activated protein kinase kinase kinase OS=Sus scrofa GN=MAP3K12 PE=3 SV=1 - [F1SFP4_PIG]	859	92.7367	6.48096	2	1	1	12	4.74997	1.28	1	2	9.16726	1.28	1	4	7.08033	1.28	1	3	7.61546	1.28	1	3	3	3	Cellular process
F1SG05	Uncharacterized protein OS=Sus scrofa GN=TESK1 PE=4 SV=2 - [F1SG05_PIG]	629	67.7886	8.29443	1	1	1	2	0	0	0	0	0	0	0	0	4.34808	1.91	1	2	0	0	0	0	0	1	Cellular process
F1SGG1	Uncharacterized protein (Fragment) OS=Sus scrofa GN=KRT18 PE=3 SV=2 - [F1SGG1_PIG]	441	49.3734	5.52881	7	2	3	5	2.19501	2.04	1	1	2.35545	2.72	1	1	0	0	0	0	6.63863	1.59	1	3	1	1.5	Cellular process;Other
F1SGG2	Uncharacterized protein OS=Sus scrofa GN=KRT8 PE=2 SV=1 - [F1SGG2_PIG]	489	54.3936	5.8208	4	4	8	30	16.3805	11.45	6	7	15.9819	9.61	5	6	10.3172	3.07	2	5	24.3745	4.91	3	12	6.5	8.5	Cellular process;Interaction with cells and organisms
F1SGG6	Uncharacterized protein (Fragment) OS=Sus scrofa GN=KRT5 PE=3 SV=2 - [F1SGG6_PIG]	605	63.4396	7.73779	17	6	15	54	4.20079	2.31	2	2	2.21297	1.16	1	1	58.8866	23.8	14	23	69.3182	16.86	10	28	1.5	25.5	Cellular process
F1SGG9	Uncharacterized protein (Fragment) OS=Sus scrofa GN=LOC100737483 PE=3 SV=2 - [F1SGG9_PIG]	559	60.0331	8.33838	15	13	22	82	4.20079	2.5	2	2	2.21297	1.25	1	1	91.1816	33.27	17	33	125.979	39	20	46	1.5	39.5	Cellular process
F1SGI8	Uncharacterized protein OS=Sus scrofa GN=KRT82 PE=3 SV=1 - [F1SGI8_PIG]	514	56.7644	6.55127	1	1	2	11	4.70927	1.36	1	2	2.25459	1.36	1	1	6.15861	1.36	1	3	8.43337	2.72	2	5	1.5	4	Cellular process
F1SGN4	Uncharacterized protein OS=Sus scrofa GN=IPO4 PE=4 SV=2 - [F1SGN4_PIG]	1079	117.972	5.021	1	1	1	5	0	0	0	0	0	0	0	0	6.29811	0.83	1	3	4.11588	0.83	1	2	0	2.5	Localization;Other
F1SGQ7	Uncharacterized protein OS=Sus scrofa GN=NFATC4 PE=4 SV=2 - [F1SGQ7_PIG]	902	95.4994	5.37646	1	1	1	8	2.03322	1.77	1	1	4.30786	1.77	1	2	4.55363	1.77	1	2	6.41038	1.77	1	3	1.5	2.5	Cellular process;Developmental process
F1SGX3	Uncharacterized protein OS=Sus scrofa GN=DOPEY2 PE=4 SV=2 - [F1SGX3_PIG]	2290	256.875	6.20166	1	1	1	7	5.31766	0.66	1	2	2.70906	0.66	1	1	5.19171	0.66	1	2	5.0905	0.66	1	2	1.5	2	Other
F1SH71	Uncharacterized protein OS=Sus scrofa GN=HELB PE=4 SV=1 - [F1SH71_PIG]	1082	122.24	6.43018	1	1	1	5	4.69255	1.11	1	2	6.63042	1.11	1	3	0	0	0	0	0	0	0	0	2.5	0	Cellular process
F1SH92	Inter-alpha-trypsin inhibitor heavy chain H4 OS=Sus scrofa GN=ITIH4 PE=4 SV=2 - [F1SH92_PIG]	728	80.3584	6.59521	2	2	2	2	0	0	0	0	0	0	0	0	4.55673	2.61	2	2	0	0	0	0	0	1	Response to stimulus
F1SHL9	Pyruvate kinase (Fragment) OS=Sus scrofa GN=PKM PE=3 SV=2 - [F1SHL9_PIG]	540	58.6854	7.85498	1	9	9	32	23.2582	18.33	6	8	34.7052	19.26	7	12	16.1702	11.67	5	6	16.2575	10	4	6	10	6	Cellular process
F1SHT2	Uncharacterized protein OS=Sus scrofa GN=HOXA4 PE=3 SV=1 - [F1SHT2_PIG]	329	35.2298	10.0522	1	1	1	5	6.73964	3.04	1	3	0	0	0	0	4.59657	3.04	1	2	0	0	0	0	1.5	1	Developmental process
F1SHW9	Uncharacterized protein (Fragment) OS=Sus scrofa PE=4 SV=2 - [F1SHW9_PIG]	2038	235.186	9.15869	1	1	2	2	0	0	0	0	0	0	0	0	0	0	0	0	4.59962	1.52	2	2	0	1	Other
F1SIT4	Uncharacterized protein (Fragment) OS=Sus scrofa GN=UACA PE=4 SV=1 - [F1SIT4_PIG]	1391	159.818	6.78564	1	1	2	4	3.85824	1.08	2	2	0	0	0	0	4.23107	0.65	1	2	0	0	0	0	1	1	Response to stimulus
F1SIX2	Uncharacterized protein (Fragment) OS=Sus scrofa PE=4 SV=2 - [F1SIX2_PIG]	152	16.9367	7.98682	4	3	3	3	0	0	0	0	4.79704	16.45	2	2	0	0	0	0	2.87992	9.87	1	1	1	0.5	Cellular process
F1SIY7	Uncharacterized protein OS=Sus scrofa GN=AFTPH PE=2 SV=2 - [F1SIY7_PIG]	908	98.968	4.51318	2	1	1	6	2.54213	1.21	1	1	0	0	0	0	6.57068	1.21	1	3	4.21788	1.21	1	2	0.5	2.5	Other
F1SJB5	Annexin OS=Sus scrofa GN=ANXA1 PE=2 SV=2 - [F1SJB5_PIG]	346	38.7061	6.81494	3	14	14	77	125.049	35.84	12	35	121.44	38.44	11	34	17.2027	12.14	3	5	10.7676	8.96	2	3	34.5	4	Cellular process
F1SJJ5	60S ribosomal protein L4 OS=Sus scrofa GN=RPL4 PE=4 SV=2 - [F1SJJ5_PIG]	426	47.8886	11.0337	1	2	2	4	0	0	0	0	0	0	0	0	5.56154	7.04	2	2	5.49794	3.29	1	2	0	2	Cellular process
F1SJS8	Uncharacterized protein OS=Sus scrofa GN=TAGLN PE=4 SV=2 - [F1SJS8_PIG]	201	22.5664	8.83643	1	2	2	2	5.03662	10.45	2	2	0	0	0	0	0	0	0	0	0	0	0	0	1	0	Other
F1SKA1	Uncharacterized protein OS=Sus scrofa GN=RHNO1 PE=4 SV=1 - [F1SKA1_PIG]	240	27.2583	10.2866	1	1	1	7	2.07032	3.75	1	1	2.00714	3.75	1	1	8.55858	3.75	1	4	2.13906	3.75	1	1	1	2.5	Cellular process
F1SKJ1	Uncharacterized protein OS=Sus scrofa GN=MYH9 PE=2 SV=2 - [F1SKJ1_PIG]	1958	224.928	5.77002	3	3	5	5	6.21299	1.84	3	3	0	0	0	0	2.0232	0.66	1	1	2.69447	0.72	1	1	1.5	1	Cellular process;Developmental process;Interaction with cells and organisms ;Other
F1SKU5	Uncharacterized protein OS=Sus scrofa GN=STRBP PE=4 SV=2 - [F1SKU5_PIG]	675	74.3077	9.12939	1	1	1	4	4.36952	1.04	1	2	0	0	0	0	0	0	0	0	4.36488	1.04	1	2	1	1	Cellular process;Response to stimulus
F1SLC4	Annexin A4 OS=Sus scrofa GN=ANXA4 PE=4 SV=1 - [F1SLC4_PIG]	319	35.7781	5.92236	2	3	3	7	5.72901	5.02	1	2	13.8301	14.73	3	5	0	0	0	0	0	0	0	0	3.5	0	Cellular process
F1SLE4	Uncharacterized protein (Fragment) OS=Sus scrofa GN=PAIP2B PE=4 SV=2 - [F1SLE4_PIG]	124	14.2815	4.1958	1	1	1	10	1.5286	5.65	1	1	0	0	0	0	9.41546	5.65	1	6	4.64492	5.65	1	3	0.5	4.5	Regulation
F1SMD7	Uncharacterized protein OS=Sus scrofa GN=STOM PE=4 SV=2 - [F1SMD7_PIG]	227	25.2152	7.75244	3	3	3	4	2.1405	3.08	1	1	7.13107	10.57	2	3	0	0	0	0	0	0	0	0	2	0	Cellular process
F1SMW4	Uncharacterized protein (Fragment) OS=Sus scrofa GN=VPS4B PE=4 SV=2 - [F1SMW4_PIG]	369	41.3827	8.90967	2	1	1	4	4.05932	3.79	1	2	0	0	0	0	0	0	0	0	4.04801	3.79	1	2	1	1	Response to stimulus;Other
F1SN92	Salivary lipocalin OS=Sus scrofa GN=SAL1 PE=3 SV=1 - [F1SN92_PIG]	191	21.6079	5.30029	2	2	2	6	12.8746	11.52	2	4	5.58789	11.52	2	2	0	0	0	0	0	0	0	0	3	0	Cellular process
F1SND2	Uncharacterized protein OS=Sus scrofa GN=AGXT2 PE=3 SV=2 - [F1SND2_PIG]	515	56.9456	7.23975	1	1	2	3	2.0114	2.72	1	1	0	0	0	0	4.30836	4.27	2	2	0	0	0	0	0.5	1	Cellular process
F1SNJ3	Uncharacterized protein OS=Sus scrofa PE=4 SV=2 - [F1SNJ3_PIG]	351	40.1779	6.46826	1	1	1	31	19.4042	3.99	1	7	24.7911	3.99	1	8	21.3275	3.99	1	8	23.5385	3.99	1	8	7.5	8	Regulation;Other
F1SNL7	Uncharacterized protein OS=Sus scrofa GN=CNDP2 PE=4 SV=1 - [F1SNL7_PIG]	475	52.7005	5.47803	1	1	1	7	10.4621	3.37	1	4	5.36074	3.37	1	2	2.44092	3.37	1	1	0	0	0	0	3	0.5	Cellular process
F1SNU6	Uncharacterized protein (Fragment) OS=Sus scrofa GN=SETD2 PE=4 SV=2 - [F1SNU6_PIG]	2521	282.451	6.59521	1	1	2	3	0	0	0	0	0	0	0	0	2.29551	0.56	1	1	4.73502	1.39	2	2	0	1.5	Cellular process;Developmental process;Other
F1SNY2	60S ribosomal protein L3 OS=Sus scrofa GN=RPL3 PE=2 SV=2 - [F1SNY2_PIG]	403	46.0938	10.1987	1	1	1	8	5.66775	2.23	1	2	5.58898	2.23	1	2	5.75679	2.23	1	2	6.13528	2.23	1	2	2	2	Cellular process
F1SP25	Uncharacterized protein OS=Sus scrofa GN=CTNNAL1 PE=4 SV=2 - [F1SP25_PIG]	720	80.2869	6.97607	1	2	2	3	2.12228	2.64	1	2	0	0	0	0	2.22804	1.39	1	1	0	0	0	0	1	0.5	Interaction with cells and organisms
F1SP66	Olfactory receptor (Fragment) OS=Sus scrofa GN=LOC100157720 PE=3 SV=2 - [F1SP66_PIG]	347	38.7556	8.98291	1	1	1	3	0	0	0	0	0	0	0	0	0	0	0	0	8.14983	7.2	1	3	0	1.5	Interaction with cells and organisms
F1SPF0	Uncharacterized protein (Fragment) OS=Sus scrofa PE=4 SV=2 - [F1SPF0_PIG]	184	21.4881	8.00146	1	1	1	13	8.60502	9.78	1	4	4.48395	9.78	1	2	13.4195	9.78	1	6	2.31871	9.78	1	1	3	3.5	Other
F1SPG1	Uncharacterized protein OS=Sus scrofa GN=H1FX PE=3 SV=1 - [F1SPG1_PIG]	214	22.5106	10.7114	1	1	1	4	0	0	0	0	0	0	0	0	2.90739	4.67	1	1	7.62767	4.67	1	3	0	2	Other
F1SPN1	Peptidyl-prolyl cis-trans isomerase OS=Sus scrofa GN=FKBP11 PE=4 SV=1 - [F1SPN1_PIG]	201	22.3162	9.39307	1	3	3	10	13.9794	14.43	3	6	9.27156	14.43	3	4	0	0	0	0	0	0	0	0	5	0	Cellular process
F1SPN2	Uncharacterized protein (Fragment) OS=Sus scrofa GN=CCDC65 PE=4 SV=2 - [F1SPN2_PIG]	457	53.976	5.8208	1	1	1	3	0	0	0	0	0	0	0	0	2.23855	1.97	1	1	4.53756	1.97	1	2	0	1.5	Other
F1SPZ0	Uncharacterized protein OS=Sus scrofa GN=CEP290 PE=4 SV=1 - [F1SPZ0_PIG]	2483	290.462	6.06201	1	1	2	8	5.70792	0.77	2	3	6.95674	0.52	1	3	2.62317	0.52	1	1	2.15592	0.52	1	1	3	1	Cellular process;Developmental process;Other
F1SQ09	Uncharacterized protein OS=Sus scrofa GN=LUM PE=4 SV=1 - [F1SQ09_PIG]	341	38.7548	6.23975	1	5	5	21	15.0676	8.8	3	6	18.7906	12.32	4	8	9.31527	5.57	2	4	7.9267	5.57	2	3	7	3.5	Regulation
F1SQ10	Decorin OS=Sus scrofa GN=DCN PE=2 SV=1 - [F1SQ10_PIG]	360	39.8759	8.52881	3	3	3	8	2.94533	3.06	1	1	7.62821	3.33	1	2	2.19303	2.5	1	1	11.1376	6.39	3	4	1.5	2.5	Cellular process
F1SQN1	T-complex protein 1 subunit delta OS=Sus scrofa GN=CCT4 PE=3 SV=1 - [F1SQN1_PIG]	539	58.0197	7.82568	1	1	1	13	6.3151	1.11	1	4	1.54757	1.11	1	1	4.52859	1.11	1	3	7.84046	1.11	1	5	2.5	4	Cellular process
F1SQW8	Uncharacterized protein OS=Sus scrofa GN=ARHGDIB PE=4 SV=2 - [F1SQW8_PIG]	200	22.8344	5.21143	2	3	3	6	2.09829	3.5	1	1	2.03531	3.5	1	1	0	0	0	0	12.8589	19	3	4	1	2	Cellular process
F1SR11	Uncharacterized protein OS=Sus scrofa GN=ABCC9 PE=3 SV=2 - [F1SR11_PIG]	1406	158.616	7.81104	1	1	1	3	0	0	0	0	4.32554	0.71	1	2	0	0	0	0	2.12107	0.71	1	1	1	0.5	Immune system process
F1SR72	Uncharacterized protein OS=Sus scrofa GN=ACSL3 PE=4 SV=1 - [F1SR72_PIG]	720	80.2243	8.51416	1	1	1	5	4.40679	2.08	1	2	2.08276	2.08	1	1	0	0	0	0	4.57217	2.08	1	2	1.5	1	Localization;Regulation
F1SR85	Uncharacterized protein OS=Sus scrofa GN=ABCB6 PE=3 SV=1 - [F1SR85_PIG]	843	93.599	7.84033	1	2	2	5	6.96226	3.32	2	3	2.16217	0.95	1	1	0	0	0	0	2.08065	0.95	1	1	2	0.5	Cellular process;Developmental process
F1SR93	Uncharacterized protein OS=Sus scrofa GN=LRRK1 PE=2 SV=2 - [F1SR93_PIG]	1974	221.206	6.7417	1	1	1	3	0	0	0	0	0	0	0	0	0	0	0	0	6.51182	0.51	1	3	0	1.5	Cellular process;Regulation
F1SRA1	Uncharacterized protein OS=Sus scrofa GN=GRAP2 PE=4 SV=1 - [F1SRA1_PIG]	320	36.484	6.354	1	1	1	2	0	0	0	0	0	0	0	0	0	0	0	0	5.09808	3.75	1	2	0	1	Other
F1SS24	Uncharacterized protein OS=Sus scrofa GN=FN1 PE=4 SV=1 - [F1SS24_PIG]	2478	272.105	5.63037	3	3	3	3	5.27372	1.05	2	2	3.20318	0.56	1	1	0	0	0	0	0	0	0	0	1.5	0	Cellular process;Interaction with cells and organisms ;Response to stimulus;Other
F1SSE1	Uncharacterized protein OS=Sus scrofa PE=4 SV=2 - [F1SSE1_PIG]	404	43.6376	7.18115	1	1	1	2	0	0	0	0	0	0	0	0	0	0	0	0	4.22932	3.47	1	2	0	1	Cellular process
F1SSE3	Uncharacterized protein (Fragment) OS=Sus scrofa GN=C7orf25 PE=4 SV=2 - [F1SSE3_PIG]	476	52.1942	6.80029	1	1	1	7	2.07784	1.89	1	1	3.5052	1.89	1	2	0	0	0	0	7.31103	1.89	1	4	1.5	2	Other
F1SSJ1	Uncharacterized protein OS=Sus scrofa GN=GIMAP8 PE=4 SV=2 - [F1SSJ1_PIG]	697	77.9438	8.30908	1	1	1	6	4.30911	2.01	1	2	4.2578	2.01	1	2	4.10545	2.01	1	2	0	0	0	0	2	1	Cellular process
F1SSQ2	Uncharacterized protein (Fragment) OS=Sus scrofa GN=BARD1 PE=4 SV=2 - [F1SSQ2_PIG]	780	86.6168	8.5874	1	1	1	4	0	0	0	0	5.25201	2.31	1	2	2.76804	2.31	1	1	2.55907	2.31	1	1	1	1	Cellular process
F1SSV8	Uncharacterized protein (Fragment) OS=Sus scrofa GN=RPAP1 PE=4 SV=1 - [F1SSV8_PIG]	1394	152.273	6.34131	1	1	1	3	0	0	0	0	4.06094	1.08	1	2	0	0	0	0	2.16337	1.08	1	1	1	0.5	Other
F1STP6	Uncharacterized protein OS=Sus scrofa GN=LOC100623257 PE=4 SV=2 - [F1STP6_PIG]	383	44.7834	9.17334	1	1	2	5	2.82264	2.61	1	1	2.70524	2.61	1	1	2.10631	4.44	1	1	4.25259	4.44	1	2	1	1.5	Developmental process
F1SV06	Uncharacterized protein OS=Sus scrofa GN=PABPC4 PE=4 SV=1 - [F1SV06_PIG]	631	69.4908	9.5249	1	1	1	9	5.66703	3.17	1	2	2.6594	3.17	1	1	8.18783	3.17	1	3	8.62016	3.17	1	3	1.5	3	Cellular process
F1SV22	Uncharacterized protein OS=Sus scrofa GN=MACF1 PE=4 SV=2 - [F1SV22_PIG]	7334	829.244	5.41455	1	1	1	4	4.33498	0.2	1	2	0	0	0	0	2.05398	0.2	1	1	2.17071	0.2	1	1	1	1	Cellular process;Developmental process;Other
F2Q9A5	Peptidyl-prolyl cis-trans isomerase OS=Babyrousa babyrussa GN=ppia PE=2 SV=1 - [F2Q9A5_BABBA]	164	17.8438	8.1626	6	3	3	30	11.3198	11.59	2	4	20.5911	17.07	3	8	27.6978	17.07	3	10	24.505	17.07	3	8	6	9	Cellular process
F2X0U7	Adenomatous polyposis coli 2 OS=Sus scrofa GN=APC2 PE=2 SV=1 - [F2X0U7_PIG]	2265	240.723	8.68994	2	1	1	5	4.81142	0.53	1	2	7.85815	0.53	1	3	0	0	0	0	0	0	0	0	2.5	0	Regulation
F2Z558	Uncharacterized protein (Fragment) OS=Sus scrofa GN=YWHAZ PE=2 SV=2 - [F2Z558_PIG]	248	28.0609	4.84326	4	1	3	25	8.09774	10.48	3	4	12.2603	10.48	3	5	16.0111	10.48	3	7	19.9026	10.48	3	9	4.5	8	Localization;Regulation;Other
F2Z576	Histone H3 OS=Sus scrofa GN=LOC100525821 PE=2 SV=1 - [F2Z576_PIG]	136	15.3945	11.1216	4	1	7	77	39.0438	50	6	20	22.9069	21.32	4	12	44.4323	25.74	5	23	41.7339	25.74	5	22	16	22.5	Other
F2Z578	Uncharacterized protein OS=Sus scrofa GN=LOC100512420 PE=4 SV=1 - [F2Z578_PIG]	126	13.8816	10.3159	8	2	6	73	39.1213	38.1	6	16	34.9196	26.98	3	14	48.0951	26.98	4	21	49.8779	26.98	4	22	15	21.5	Other
F2Z5B1	Leukocyte elastase inhibitor OS=Sus scrofa GN=SERPINB1 PE=2 SV=1 - [F2Z5B1_PIG]	378	42.544	6.56592	3	9	9	30	44.7527	21.69	8	16	25.9314	21.16	8	10	2.41555	2.65	1	1	8.46978	2.65	1	3	13	2	Other
F2Z5C1	Annexin OS=Sus scrofa GN=ANXA5 PE=3 SV=2 - [F2Z5C1_PIG]	294	33.136	5.05908	2	6	6	34	34.2726	23.81	6	13	35.7793	23.81	6	13	13.2116	8.5	2	5	7.66564	8.5	2	3	13	4	Response to stimulus
F2Z5E6	Uncharacterized protein OS=Sus scrofa GN=RPS5 PE=3 SV=1 - [F2Z5E6_PIG]	204	22.8621	9.71533	1	1	1	7	2.8561	7.35	1	1	6.48518	7.35	1	2	5.95744	7.35	1	2	6.57373	7.35	1	2	1.5	2	Cellular process
F2Z5K9	Histone H3 OS=Sus scrofa GN=LOC100622412 PE=3 SV=1 - [F2Z5K9_PIG]	136	15.3785	11.2681	3	1	7	82	39.0385	50	6	20	31.4237	44.85	5	15	44.4323	25.74	5	23	47.2209	49.26	6	24	17.5	23.5	Other
F2Z5L0	Histone H2B OS=Sus scrofa GN=LOC100524253 PE=3 SV=1 - [F2Z5L0_PIG]	126	13.9116	10.3159	6	2	6	73	43.1174	38.1	6	17	29.6026	26.98	3	12	40.4506	26.98	3	18	57.782	26.98	4	26	14.5	22	Other
F2Z5L5	Histone H2A OS=Sus scrofa GN=HIST2H2AC PE=3 SV=1 - [F2Z5L5_PIG]	129	13.9798	10.9019	11	1	3	107	64.8263	27.13	3	25	44.7568	27.13	3	16	74.5616	27.13	3	30	88.5995	27.13	3	36	20.5	33	Other
F2Z5L6	Histone H2A OS=Sus scrofa GN=HIST2H2AB PE=3 SV=1 - [F2Z5L6_PIG]	130	13.9868	10.8872	1	1	2	49	20.825	6.92	1	9	17.5653	12.31	2	7	37.4158	12.31	2	16	37.2717	12.31	2	17	8	16.5	Other
F2Z5P1	Histone H2A (Fragment) OS=Sus scrofa GN=H2AFV PE=3 SV=1 - [F2Z5P1_PIG]	127	13.3695	10.5796	7	2	4	75	33.9505	23.62	3	15	23.0555	12.6	2	9	53.6567	23.62	3	24	59.317	20.47	3	27	12	25.5	Other
F2Z5S8	Uncharacterized protein OS=Sus scrofa GN=TUBA4A PE=2 SV=1 - [F2Z5S8_PIG]	448	49.8924	5.05908	6	4	6	49	33.0584	13.17	4	12	33.7564	13.17	4	11	29.4243	16.29	5	10	45.9587	20.76	6	16	11.5	13	Cellular process;Other
G8G223	Coronin OS=Sus scrofa GN=coro1a PE=3 SV=1 - [G8G223_PIG]	461	51.0639	6.40479	1	2	6	26	9.19782	6.07	3	4	11.6935	7.81	4	5	21.292	12.15	5	8	25.5848	9.54	4	9	4.5	8.5	Other
G9F6X8	Prolyl 4-hydroxylase beta polypeptide OS=Sus scrofa PE=2 SV=1 - [G9F6X8_PIG]	508	56.3634	4.89404	1	6	6	6	12.2096	13.58	5	5	2.25621	1.57	1	1	0	0	0	0	0	0	0	0	3	0	Regulation
I3L5C1	Uncharacterized protein (Fragment) OS=Sus scrofa GN=SASS6 PE=4 SV=1 - [I3L5C1_PIG]	434	48.8175	8.07471	1	1	1	3	0	0	0	0	0	0	0	0	3.19662	1.38	1	2	1.54217	1.38	1	1	0	1.5	Other
I3L5E2	Uncharacterized protein OS=Sus scrofa GN=SNX17 PE=4 SV=1 - [I3L5E2_PIG]	470	52.7682	7.6792	1	1	1	26	13.9116	4.26	1	5	25.6958	4.26	1	9	19.2727	4.26	1	7	14.6341	4.26	1	5	7	6	Localization;Regulation
I3L651	Uncharacterized protein OS=Sus scrofa PE=4 SV=1 - [I3L651_PIG]	494	56.3659	7.89893	2	8	8	24	31.9673	15.79	7	12	22.7049	12.35	5	8	5.8091	3.04	1	2	5.12815	4.86	2	2	10	2	Other
I3L677	Glucose-6-phosphate 1-dehydrogenase (Fragment) OS=Sus scrofa GN=G6PD PE=3 SV=1 - [I3L677_PIG]	519	59.614	6.55127	1	1	1	4	1.50974	1.16	1	1	0	0	0	0	3.12739	1.16	1	2	1.58233	1.16	1	1	0.5	1.5	Cellular process;Interaction with cells and organisms
I3L6D2	Ras-related protein Rab-1A (Fragment) OS=Sus scrofa GN=RAB1A PE=2 SV=1 - [I3L6D2_PIG]	201	22.1643	6.21436	30	2	3	7	9.72342	18.91	3	4	2.16028	7.96	1	1	4.24306	7.96	1	2	0	0	0	0	2.5	1	Localization;Regulation;Other
I3L6H7	Uncharacterized protein OS=Sus scrofa GN=ZNF830 PE=4 SV=1 - [I3L6H7_PIG]	367	41.0068	5.49072	1	1	1	3	5.29026	3.27	1	2	2.63966	3.27	1	1	0	0	0	0	0	0	0	0	1.5	0	Cellular process;Developmental process;Other
I3L6Z4	Uncharacterized protein (Fragment) OS=Sus scrofa GN=LOC100153750 PE=4 SV=1 - [I3L6Z4_PIG]	713	80.5373	6.59521	1	1	1	2	0	0	0	0	0	0	0	0	4.23679	1.96	1	2	0	0	0	0	0	1	Cellular process
I3L7I9	Uncharacterized protein (Fragment) OS=Sus scrofa PE=4 SV=1 - [I3L7I9_PIG]	1539	164.93	8.48486	1	2	2	26	13.4433	1.36	1	5	19.4635	1.36	1	7	26.2092	2.73	2	10	11.123	1.36	1	4	6	7	Other
I3L7K2	Uncharacterized protein OS=Sus scrofa GN=PLCD1 PE=4 SV=1 - [I3L7K2_PIG]	756	86.0263	6.68311	1	1	1	3	0	0	0	0	5.18384	2.25	1	2	0	0	0	0	2.8902	2.25	1	1	1	0.5	Developmental process
I3L7T4	Lon protease homolog, mitochondrial OS=Sus scrofa GN=LOC100622930 PE=3 SV=1 - [I3L7T4_PIG]	902	100.365	6.84424	2	1	1	3	4.46756	1.66	1	2	2.08736	1.66	1	1	0	0	0	0	0	0	0	0	1.5	0	Cellular process;Other
I3L7X9	Protegrin-3 OS=Sus scrofa GN=NPG3 PE=2 SV=1 - [I3L7X9_PIG]	149	16.5534	7.81104	12	6	10	65	83.6624	53.69	9	32	89.6107	53.69	10	33	0	0	0	0	0	0	0	0	32.5	0	Response to stimulus
I3L8D0	Uncharacterized protein OS=Sus scrofa PE=4 SV=1 - [I3L8D0_PIG]	351	38.0916	5.71924	1	1	1	2	0	0	0	0	0	0	0	0	0	0	0	0	4.05532	1.99	1	2	0	1	Other
I3L8V2	Uncharacterized protein OS=Sus scrofa GN=ZNF292 PE=4 SV=1 - [I3L8V2_PIG]	1867	211.914	7.37158	1	1	2	4	0	0	0	0	0	0	0	0	2.18641	0.48	1	1	6.48874	0.91	2	3	0	2	Cellular process
I3L914	Uncharacterized protein OS=Sus scrofa PE=4 SV=1 - [I3L914_PIG]	1312	149.222	8.39697	3	2	3	4	4.42744	1.91	2	2	2.26181	1.14	1	1	0	0	0	0	2.13671	0.69	1	1	1.5	0.5	Other
I3L929	Alcohol dehydrogenase [NADP(+)] OS=Sus scrofa GN=AKR1A1 PE=4 SV=1 - [I3L929_PIG]	326	36.7542	8.79248	2	3	3	9	7.6641	5.52	2	3	4.78639	2.45	1	2	2.02372	3.37	1	1	6.32266	5.83	2	3	2.5	2	Cellular process
I3L9T6	Uncharacterized protein OS=Sus scrofa GN=LOC100739576 PE=2 SV=1 - [I3L9T6_PIG]	216	24.5012	7.97217	1	3	3	11	3.00416	4.63	1	1	2.63944	4.63	1	1	11.2031	12.96	3	5	9.16407	12.96	3	4	1	4.5	Other
I3L9X5	Uncharacterized protein (Fragment) OS=Sus scrofa GN=ZCCHC11 PE=2 SV=1 - [I3L9X5_PIG]	1168	134.168	8.14795	2	1	2	19	16.1513	1.37	1	7	9.12095	1.37	1	4	4.39488	2.57	2	2	14.0425	1.37	1	6	5.5	4	Cellular process
I3L9Y0	Uncharacterized protein OS=Sus scrofa PE=4 SV=1 - [I3L9Y0_PIG]	78	8.42206	4.18311	2	1	1	4	1.69264	7.69	1	1	0	0	0	0	1.79556	7.69	1	1	3.21751	7.69	1	2	0.5	1.5	Other
I3LAH8	Uncharacterized protein OS=Sus scrofa PE=4 SV=1 - [I3LAH8_PIG]	194	22.2149	9.29053	1	1	1	13	9.61991	10.31	1	4	5.17389	10.31	1	2	10.5223	10.31	1	4	7.07265	10.31	1	3	3	3.5	Other
I3LAK1	Uncharacterized protein (Fragment) OS=Sus scrofa GN=LOC100738586 PE=4 SV=1 - [I3LAK1_PIG]	552	62.4774	5.73193	2	1	1	17	14.2127	2.72	1	5	13.2096	2.72	1	5	13.744	2.72	1	5	5.28824	2.72	1	2	5	3.5	Cellular process
I3LAQ0	Uncharacterized protein OS=Sus scrofa GN=IGKC PE=4 SV=1 - [I3LAQ0_PIG]	240	26.0822	8.04541	6	6	6	71	73.7135	32.5	5	22	84.4518	33.33	6	25	37.2803	11.67	3	12	44.4011	20.83	5	12	23.5	12	Other
I3LAY3	Uncharacterized protein OS=Sus scrofa GN=LOC100737380 PE=4 SV=1 - [I3LAY3_PIG]	441	48.9102	5.75732	1	1	1	5	4.15182	4.08	1	2	2.01312	4.08	1	1	2.07966	4.08	1	1	2.22167	4.08	1	1	1.5	1	Cellular process
I3LBE3	Uncharacterized protein OS=Sus scrofa GN=TMEM17 PE=4 SV=1 - [I3LBE3_PIG]	198	23.0661	6.56592	1	1	1	10	6.7074	4.04	1	3	4.10733	4.04	1	2	6.52109	4.04	1	3	4.43151	4.04	1	2	2.5	2.5	Other
I3LCP9	Uncharacterized protein (Fragment) OS=Sus scrofa GN=SENP6 PE=4 SV=1 - [I3LCP9_PIG]	971	110.273	6.59521	1	1	2	6	0	0	0	0	0	0	0	0	3.1024	0.62	1	2	5.616	2.47	2	4	0	3	Cellular process
I3LD74	60S ribosomal protein L11 OS=Sus scrofa GN=RPL11 PE=3 SV=1 - [I3LD74_PIG]	178	20.2396	9.59814	2	2	2	6	2.99031	7.87	1	1	8.01555	12.92	2	3	0	0	0	0	5.07754	12.92	2	2	2	1	Cellular process;Other
I3LDE9	Uncharacterized protein OS=Sus scrofa PE=2 SV=1 - [I3LDE9_PIG]	219	24.3124	9.0708	2	1	1	3	0	0	0	0	0	0	0	0	7.78944	8.68	1	3	0	0	0	0	0	1.5	Other
I3LDH5	Uncharacterized protein OS=Sus scrofa GN=AOX1 PE=4 SV=1 - [I3LDH5_PIG]	1338	147.565	6.93213	2	1	1	6	5.6847	1.57	1	2	0	0	0	0	2.70394	1.57	1	1	7.9049	1.57	1	3	1	2	Cellular process
I3LDL9	Uncharacterized protein (Fragment) OS=Sus scrofa PE=3 SV=1 - [I3LDL9_PIG]	865	94.8415	8.1333	2	1	1	2	5.34143	2.54	1	2	0	0	0	0	0	0	0	0	0	0	0	0	1	0	Regulation
I3LDR9	Uncharacterized protein (Fragment) OS=Sus scrofa GN=SDPR PE=4 SV=1 - [I3LDR9_PIG]	462	50.8655	5.79541	1	1	1	4	0	0	0	0	1.60534	1.3	1	1	1.53311	1.3	1	1	3.1874	1.3	1	2	0.5	1.5	Other
I3LEF9	Uncharacterized protein OS=Sus scrofa GN=LOC100625180 PE=4 SV=1 - [I3LEF9_PIG]	224	25.8927	8.73389	1	2	2	7	2.93074	4.46	1	1	0	0	0	0	8.85027	8.04	2	3	7.92244	8.04	2	3	0.5	3	Immune system process
I3LF84	Uncharacterized protein OS=Sus scrofa GN=RAP1A PE=4 SV=1 - [I3LF84_PIG]	137	15.494	8.22119	3	2	2	5	0	0	0	0	5.08171	8.03	1	2	2.36978	8.03	1	1	5.02207	18.98	2	2	1	1.5	Cellular process
I3LFQ4	Uncharacterized protein OS=Sus scrofa PE=3 SV=1 - [I3LFQ4_PIG]	167	17.9145	9.21729	3	1	1	2	4.57733	5.39	1	2	0	0	0	0	0	0	0	0	0	0	0	0	1	0	Cellular process
I3LG34	Uncharacterized protein OS=Sus scrofa GN=RB1CC1 PE=4 SV=1 - [I3LG34_PIG]	1584	180.59	5.60498	2	1	2	4	3.65664	1.14	2	2	0	0	0	0	3.07909	0.38	1	2	0	0	0	0	1	1	Developmental process;Other
I3LG76	Uncharacterized protein (Fragment) OS=Sus scrofa GN=C7orf10 PE=4 SV=1 - [I3LG76_PIG]	59	6.54748	9.46631	1	1	1	8	1.59106	15.25	1	1	4.66214	15.25	1	3	1.77788	15.25	1	1	4.88102	15.25	1	3	2	2	Other
I3LGE9	Uncharacterized protein OS=Sus scrofa GN=PTPRS PE=4 SV=1 - [I3LGE9_PIG]	1830	203.407	6.62451	1	1	1	3	2.12706	0.44	1	1	0	0	0	0	0	0	0	0	4.48808	0.44	1	2	0.5	1	Cellular process
I3LI24	Guanine nucleotide-binding protein subunit beta-2-like 1 OS=Sus scrofa GN=GNB2L1 PE=4 SV=1 - [I3LI24_PIG]	317	35.1806	7.88428	2	2	2	5	0	0	0	0	2.15691	2.84	1	1	2.18516	3.79	1	1	6.54031	6.62	2	3	0.5	2	Regulation
I3LII3	Uncharacterized protein OS=Sus scrofa GN=EEF2 PE=4 SV=1 - [I3LII3_PIG]	858	95.2929	6.82959	2	5	5	11	6.93874	2.45	2	3	5.42855	2.56	2	2	10.2974	6.18	4	4	4.12865	2.56	2	2	2.5	3	Cellular process
I3LIN8	Histone H2A OS=Sus scrofa GN=H2AFY PE=2 SV=1 - [I3LIN8_PIG]	368	39.0771	9.81787	2	2	2	4	0	0	0	0	2.30251	2.99	1	1	2.05368	2.45	1	1	4.47123	2.45	1	2	0.5	1.5	Other
I3LJ87	Uncharacterized protein OS=Sus scrofa GN=RPS2E PE=3 SV=1 - [I3LJ87_PIG]	184	19.9106	10.1255	1	3	3	6	4.59597	11.96	2	2	6.06929	12.5	2	2	2.20326	5.98	1	1	3.15846	6.52	1	1	2	1	Cellular process
I3LJ95	Uncharacterized protein OS=Sus scrofa GN=NIN PE=2 SV=1 - [I3LJ95_PIG]	1925	224.224	5.08447	3	1	2	4	0	0	0	0	3.04532	0.31	1	2	2.09762	0.68	1	1	1.51549	0.31	1	1	1	1	Other
I3LJE5	Uncharacterized protein OS=Sus scrofa GN=POLR3G PE=4 SV=1 - [I3LJE5_PIG]	223	25.7473	4.64014	2	1	1	8	0	0	0	0	0	0	0	0	4.67733	2.69	1	3	7.86024	2.69	1	5	0	4	Other
I3LJQ8	Uncharacterized protein (Fragment) OS=Sus scrofa PE=4 SV=1 - [I3LJQ8_PIG]	6656	750.433	6.7417	1	1	1	4	3.82688	0.11	1	2	0	0	0	0	0	0	0	0	3.50159	0.11	1	2	1	1	Other
I3LK17	Uncharacterized protein (Fragment) OS=Sus scrofa GN=CCDC88A PE=4 SV=1 - [I3LK17_PIG]	1741	201.588	6.22705	2	2	3	8	5.23338	0.75	2	3	2.1252	0.4	1	1	1.50361	0.4	1	1	5.602	0.98	2	3	2	2	Other
I3LK59	Enolase OS=Sus scrofa GN=ENO1 PE=3 SV=1 - [I3LK59_PIG]	354	38.0587	8.88037	3	4	6	40	37.2425	19.49	6	12	31.1109	13.84	4	10	22.8024	13.84	4	8	30.1846	13.84	4	10	11	9	Cellular process;Interaction with cells and organisms
I3LK74	Uncharacterized protein OS=Sus scrofa PE=2 SV=1 - [I3LK74_PIG]	2002	221.573	8.38232	1	1	1	5	4.06185	0.7	1	2	2.1071	0.7	1	1	2.05361	0.7	1	1	2.09231	0.7	1	1	1.5	1	Cellular process;Developmental process
I3LK96	Uncharacterized protein OS=Sus scrofa PE=4 SV=1 - [I3LK96_PIG]	845	94.3561	8.646	1	1	1	6	2.51314	1.18	1	1	5.06035	1.18	1	2	0	0	0	0	8.02933	1.18	1	3	1.5	1.5	Other
I3LKF3	Fascin OS=Sus scrofa GN=LOC100625519 PE=3 SV=1 - [I3LKF3_PIG]	480	53.2004	6.84424	4	2	2	2	0	0	0	0	0	0	0	0	0	0	0	0	4.02883	4.17	2	2	0	1	Other
I3LKG5	Uncharacterized protein OS=Sus scrofa GN=LOC100513144 PE=4 SV=1 - [I3LKG5_PIG]	791	88.2647	8.08936	2	1	1	2	0	0	0	0	0	0	0	0	4.60418	1.26	1	2	0	0	0	0	0	1	Other
I3LKU0	Uncharacterized protein OS=Sus scrofa GN=RAC2 PE=3 SV=1 - [I3LKU0_PIG]	192	21.4101	7.60596	2	3	3	13	7.639	12.5	2	3	7.36471	12.5	2	3	13.0465	19.79	3	5	4.55994	5.21	1	2	3	3.5	Other
I3LL80	L-lactate dehydrogenase OS=Sus scrofa GN=LOC407246 PE=3 SV=1 - [I3LL80_PIG]	334	36.5991	5.85889	9	7	8	27	20.1605	9.28	4	8	15.8569	11.38	4	6	15.6974	12.87	4	6	18.4417	16.77	5	7	7	6.5	Cellular process
I3LLD5	Uncharacterized protein (Fragment) OS=Sus scrofa GN=EIF4A1 PE=4 SV=1 - [I3LLD5_PIG]	401	45.5044	6.22705	6	2	2	4	2.32668	2	1	1	2.06455	2	1	1	0	0	0	0	4.36178	4.99	2	2	1	1	Cellular process
I3LLG4	Uncharacterized protein OS=Sus scrofa GN=DNAJA3 PE=3 SV=1 - [I3LLG4_PIG]	476	51.3502	9.53955	1	1	2	4	0	0	0	0	5.19407	3.36	1	2	4.60297	5.46	2	2	0	0	0	0	1	1	Cellular process;Developmental process;Immune system process;Response to stimulus;Other
I3LMT3	Uncharacterized protein (Fragment) OS=Sus scrofa GN=RBM14 PE=4 SV=1 - [I3LMT3_PIG]	520	53.4075	9.45166	1	1	1	14	15.2715	2.31	1	7	16.2381	2.31	1	7	0	0	0	0	0	0	0	0	7	0	Other
I3LNC2	Uncharacterized protein (Fragment) OS=Sus scrofa GN=MICU2 PE=2 SV=1 - [I3LNC2_PIG]	371	43.208	9.75928	2	2	3	40	6.82028	3.23	2	5	3.10972	2.16	1	2	18.4645	7.28	3	11	32.6111	3.23	2	22	3.5	16.5	Cellular process
I3LNK3	Uncharacterized protein (Fragment) OS=Sus scrofa PE=3 SV=1 - [I3LNK3_PIG]	358	38.8739	9.86182	2	1	1	9	6.56026	2.51	1	3	4.18105	2.51	1	2	4.28246	2.51	1	2	4.5145	2.51	1	2	2.5	2	Cellular process
I3LNN3	Uncharacterized protein OS=Sus scrofa GN=MKI67 PE=4 SV=1 - [I3LNN3_PIG]	2971	320.391	9.92041	2	2	3	5	4.67323	1.08	2	2	4.3158	0.44	1	2	2.50414	0.64	1	1	0	0	0	0	2	0.5	Other
I3LNT1	Uncharacterized protein OS=Sus scrofa GN=PMAP-23 PE=4 SV=1 - [I3LNT1_PIG]	153	17.5033	9.30518	5	4	7	45	60.4566	40.52	6	21	68.6264	32.68	5	24	0	0	0	0	0	0	0	0	22.5	0	Response to stimulus
I3LP02	Uncharacterized protein OS=Sus scrofa GN=ACAT1 PE=3 SV=1 - [I3LP02_PIG]	428	45.5578	8.85107	1	1	1	8	2.46433	3.97	1	1	6.33566	3.97	1	3	2.43891	3.97	1	1	7.13839	3.97	1	3	2	2	Other
I3LPE5	Uncharacterized protein OS=Sus scrofa GN=STX5 PE=3 SV=1 - [I3LPE5_PIG]	355	39.5378	9.17334	1	1	1	4	4.42602	4.23	1	2	0	0	0	0	0	0	0	0	4.73057	4.23	1	2	1	1	Cellular process;Localization;Regulation;Other
I3LPL6	Uncharacterized protein (Fragment) OS=Sus scrofa GN=SCN11A PE=4 SV=1 - [I3LPL6_PIG]	1418	161.045	9.01221	3	1	1	4	0	0	0	0	6.24271	1.06	1	3	0	0	0	0	2.12071	1.06	1	1	1.5	0.5	Ceullar process;Regulation
I3LPS9	Uncharacterized protein (Fragment) OS=Sus scrofa GN=MLF1 PE=4 SV=1 - [I3LPS9_PIG]	269	31.3353	9.75928	1	1	1	9	2.24062	3.35	1	1	0	0	0	0	1.65407	3.35	1	1	13.4368	3.35	1	7	0.5	4	Regulation
I3LQ17	Uncharacterized protein OS=Sus scrofa PE=4 SV=1 - [I3LQ17_PIG]	1489	167.469	6.96143	1	1	1	3	2.32525	0.87	1	1	0	0	0	0	0	0	0	0	4.28929	0.87	1	2	0.5	1	Developmental process
I3LQ84	Uncharacterized protein OS=Sus scrofa PE=2 SV=1 - [I3LQ84_PIG]	989	106.394	6.18896	3	8	8	33	16.7775	3.24	3	6	30.4731	7.38	6	10	22.9736	6.17	5	9	21.9523	6.37	6	8	8	8.5	Other
I3LQB3	V-type proton ATPase subunit H OS=Sus scrofa GN=ATP6V1H PE=2 SV=1 - [I3LQB3_PIG]	465	54.0374	6.90283	4	1	2	7	0	0	0	0	4.09749	4.09	2	2	5.05309	1.94	1	3	3.03258	1.94	1	2	1	2.5	Cellular process
I3LQN8	Uncharacterized protein OS=Sus scrofa GN=KRT4 PE=3 SV=1 - [I3LQN8_PIG]	535	57.0779	7.50342	16	17	21	76	4.20079	2.62	2	2	2.21297	1.31	1	1	87.8587	38.32	20	34	96.5658	30.47	16	39	1.5	36.5	Cellular process
I3LQS0	Uncharacterized protein OS=Sus scrofa GN=HNRNPK PE=4 SV=1 - [I3LQS0_PIG]	444	49.2265	5.5415	1	2	2	2	0	0	0	0	0	0	0	0	0	0	0	0	6.68225	7.43	2	2	0	1	Regulation
I3LR17	Uncharacterized protein OS=Sus scrofa GN=CORO1A PE=4 SV=1 - [I3LR17_PIG]	394	43.366	8.41162	1	1	5	23	9.37207	9.14	3	4	7.55554	5.08	2	3	21.0589	16.24	5	8	23.3247	9.14	3	8	3.5	8	Cellular process;Interaction with cells and organisms ;Other
I3LR20	Uncharacterized protein OS=Sus scrofa GN=DDX46 PE=4 SV=1 - [I3LR20_PIG]	1032	117.343	9.29053	3	1	2	5	3.72606	1.65	2	2	0	0	0	0	1.93394	0.68	1	1	3.53715	0.68	1	2	1	1.5	Cellular process
I3LR69	Ferritin OS=Sus scrofa GN=FTH1 PE=3 SV=1 - [I3LR69_PIG]	181	21.1723	5.84619	1	1	1	5	4.85766	3.87	1	2	7.06336	3.87	1	3	0	0	0	0	0	0	0	0	2.5	0	Localization;Regulation
I3LR86	Uncharacterized protein (Fragment) OS=Sus scrofa PE=3 SV=1 - [I3LR86_PIG]	492	53.7011	8.38232	1	1	1	9	8.53673	1.83	1	4	4.22859	1.83	1	2	4.08555	1.83	1	2	2.08572	1.83	1	1	3	1.5	Cellular process
I3LS04	Uncharacterized protein (Fragment) OS=Sus scrofa PE=2 SV=1 - [I3LS04_PIG]	476	54.6531	5.16064	2	3	4	15	12.89	6.51	3	4	10.0344	2.52	1	3	9.91241	2.52	1	3	16.5373	5.46	2	5	3.5	4	Interaction with cells and organisms;Other
I3LS72	Uncharacterized protein OS=Sus scrofa GN=COL6A1 PE=4 SV=1 - [I3LS72_PIG]	435	45.0646	6.18896	1	2	4	6	2.13627	2.53	1	1	5.61737	5.52	2	2	3.19272	3.45	2	2	2.44096	2.99	1	1	1.5	1.5	Cellular process;Other
I3LSF0	Uncharacterized protein (Fragment) OS=Sus scrofa GN=SIK3 PE=2 SV=1 - [I3LSF0_PIG]	1230	136.191	6.53662	2	1	1	3	2.01079	1.3	1	1	0	0	0	0	0	0	0	0	4.79143	1.3	1	2	0.5	1	Cellular process
I3LSZ5	Uncharacterized protein OS=Sus scrofa GN=UPP1 PE=4 SV=1 - [I3LSZ5_PIG]	303	33.2697	7.38623	1	1	1	4	4.65573	3.3	1	2	5.23342	3.3	1	2	0	0	0	0	0	0	0	0	2	0	Cellular process
I3LT49	Uncharacterized protein OS=Sus scrofa GN=TOPAZ1 PE=4 SV=1 - [I3LT49_PIG]	641	71.0439	5.98584	1	1	1	4	3.06691	1.09	1	2	0	0	0	0	1.60399	1.09	1	1	1.57818	1.09	1	1	1	1	Other
I3LTG5	Uncharacterized protein (Fragment) OS=Sus scrofa GN=ZC3HC1 PE=4 SV=1 - [I3LTG5_PIG]	365	40.479	6.26514	1	1	1	3	0	0	0	0	2.62234	5.48	1	1	2.77443	5.48	1	2	0	0	0	0	0.5	1	Regulation
I3LTM2	Uncharacterized protein (Fragment) OS=Sus scrofa GN=SYNE2 PE=2 SV=1 - [I3LTM2_PIG]	6866	791.121	5.2749	2	3	4	7	6.84548	0.23	2	3	2.15093	0.13	1	1	4.24987	0.38	2	2	2.08987	0.22	1	1	2	1.5	Other
I3LTU6	Uncharacterized protein (Fragment) OS=Sus scrofa GN=LOC100738481 PE=4 SV=1 - [I3LTU6_PIG]	275	31.2922	6.87354	2	1	1	4	5.22342	6.18	1	2	6.3337	6.18	1	2	0	0	0	0	0	0	0	0	2	0	Other
I3LUC8	Uncharacterized protein OS=Sus scrofa GN=LOC100154783 PE=3 SV=1 - [I3LUC8_PIG]	201	22.1387	9.42236	3	2	2	4	0	0	0	0	5.54087	13.43	2	2	0	0	0	0	4.77239	6.47	1	2	1	1	Cellular process
I3LUH2	Uncharacterized protein OS=Sus scrofa GN=FAM124B PE=4 SV=1 - [I3LUH2_PIG]	454	51.0658	7.15186	1	1	1	5	0	0	0	0	1.77364	1.32	1	1	1.59579	1.32	1	1	4.94862	1.32	1	3	0.5	2	Other
I3LUK4	Uncharacterized protein OS=Sus scrofa GN=ASIC4 PE=3 SV=1 - [I3LUK4_PIG]	539	59.2004	7.07861	1	1	2	6	6.74096	2.41	1	3	4.1012	5.01	2	2	2.13691	2.41	1	1	0	0	0	0	2.5	0.5	Other
I3LUR7	Uncharacterized protein OS=Sus scrofa GN=COL6A3 PE=2 SV=1 - [I3LUR7_PIG]	3170	342.18	6.66846	3	4	4	6	0	0	0	0	4.59764	0.63	2	2	2.43984	0.28	1	1	9.10128	0.91	2	3	1	2	Cellular process
I3LUX3	Uncharacterized protein OS=Sus scrofa GN=LOC100623148 PE=4 SV=1 - [I3LUX3_PIG]	249	27.0389	9.80322	3	1	1	2	0	0	0	0	5.54607	6.83	1	2	0	0	0	0	0	0	0	0	1	0	Cellular process
I3LV61	Uncharacterized protein OS=Sus scrofa GN=LOC100739611 PE=4 SV=1 - [I3LV61_PIG]	224	25.1132	5.30029	1	3	3	6	0	0	0	0	0	0	0	0	11.1783	12.5	3	5	3.17821	4.46	1	1	0	3	Immune system process
I3LVB3	Uncharacterized protein OS=Sus scrofa GN=ABCG1 PE=3 SV=1 - [I3LVB3_PIG]	664	73.5745	6.62451	1	1	1	6	0	0	0	0	4.67768	0.9	1	3	3.09563	0.9	1	2	1.57336	0.9	1	1	1.5	1.5	Response to stimulus
I3LVD5	Actin, cytoplasmic 1 OS=Sus scrofa GN=ACTB PE=2 SV=1 - [I3LVD5_PIG]	375	41.7658	5.47803	9	8	19	317	226.21	52.53	17	87	192.875	51.73	14	68	134.112	55.73	15	54	304.421	60	17	108	77.5	81	Other
J9JIM9	Testin (Fragment) OS=Sus scrofa GN=TES PE=4 SV=1 - [J9JIM9_PIG]	419	47.6457	7.69385	2	1	2	3	2.54604	4.53	1	2	0	0	0	0	0	0	0	0	2.65776	3.1	1	1	1	0.5	Regulation
K7GK75	Cofilin-1 (Fragment) OS=Sus scrofa GN=CFL1 PE=4 SV=1 - [K7GK75_PIG]	57	6.2954	9.15869	2	1	2	14	7.94056	21.05	1	3	7.42622	21.05	1	3	12.9746	40.35	2	5	8.00771	21.05	1	3	3	4	Other
K7GKB9	Golgi SNAP receptor complex member 1 OS=Sus scrofa GN=GOSR1 PE=3 SV=1 - [K7GKB9_PIG]	248	28.2174	9.31982	2	1	1	5	6.43205	6.05	1	3	4.1045	6.05	1	2	0	0	0	0	0	0	0	0	2.5	0	Localization
K7GNI9	Phosphoglycerate kinase (Fragment) OS=Sus scrofa GN=PGK1 PE=2 SV=1 - [K7GNI9_PIG]	226	24.3778	8.49951	11	3	3	18	20.4537	21.68	3	6	15.5344	15.04	2	4	12.6103	15.04	2	4	15.3372	15.04	2	4	5	4	Cellular process
K7GNQ2	Eosinophil peroxidase OS=Sus scrofa GN=EPX PE=4 SV=1 - [K7GNQ2_PIG]	715	80.7394	10.0669	2	6	6	10	0	0	0	0	0	0	0	0	9.30698	2.94	2	4	14.9028	8.11	5	6	0	5	Cellular process;Interaction with cells and organisms;Response to stimulus
K7GP62	Uncharacterized protein OS=Sus scrofa PE=4 SV=1 - [K7GP62_PIG]	189	21.6637	4.77979	2	1	2	15	8.52762	10.58	2	4	4.16966	4.23	1	2	5.82635	4.23	1	3	12.2323	10.58	2	6	3	4.5	Cellular process;Developmental process
K7GQ60	Uncharacterized protein OS=Sus scrofa GN=KIF4A PE=2 SV=1 - [K7GQ60_PIG]	1210	137.233	6.32861	2	1	1	13	0	0	0	0	6.58547	1.07	1	3	13.0165	1.07	1	6	8.43001	1.07	1	4	1.5	5	Cellular process
K7GQ66	Uncharacterized protein OS=Sus scrofa GN=RPL8 PE=2 SV=1 - [K7GQ66_PIG]	147	16.0419	11.8979	7	2	2	5	4.79644	12.24	2	2	2.81677	7.48	1	1	3.16251	7.48	1	1	3.16314	7.48	1	1	1.5	1	Cellular process
K7GQF8	Uncharacterized protein (Fragment) OS=Sus scrofa GN=LOC100622292 PE=4 SV=1 - [K7GQF8_PIG]	421	48.8943	8.82178	4	1	1	7	2.04826	2.38	1	1	2.40121	2.38	1	1	4.38328	2.38	1	2	6.69806	2.38	1	3	1	2.5	Localization
K7GQM6	Metalloproteinase inhibitor 1 (Fragment) OS=Sus scrofa GN=TIMP1 PE=4 SV=1 - [K7GQM6_PIG]	195	21.3345	8.01611	3	1	1	6	5.12544	8.21	1	2	0	0	0	0	8.08872	8.21	1	3	2.7904	8.21	1	1	1	2	Other
K7GQN2	Uncharacterized protein OS=Sus scrofa GN=FAP PE=4 SV=1 - [K7GQN2_PIG]	760	87.7719	7.32764	2	1	1	2	0	0	0	0	2.07952	1.32	1	2	0	0	0	0	0	0	0	0	1	0	Other
K7GR24	Protein S100-A12 OS=Sus scrofa GN=S100A12 PE=4 SV=1 - [K7GR24_PIG]	60	6.99983	9.62744	2	2	2	8	8.91048	15	1	4	9.50996	45	2	4	0	0	0	0	0	0	0	0	4	0	Other
K7GRD6	Uncharacterized protein OS=Sus scrofa GN=ITGAL PE=4 SV=1 - [K7GRD6_PIG]	166	18.1387	7.82568	5	1	1	2	0	0	0	0	6.11741	7.23	1	2	0	0	0	0	0	0	0	0	1	0	Other
K7GRR6	Uncharacterized protein OS=Sus scrofa GN=TAB3 PE=4 SV=1 - [K7GRR6_PIG]	689	76.0523	8.41162	2	1	1	3	0	0	0	0	0	0	0	0	0	0	0	0	6.83193	2.18	1	3	0	1.5	Cellular process
K7GSB6	Uncharacterized protein OS=Sus scrofa GN=GRIK2 PE=2 SV=1 - [K7GSB6_PIG]	573	64.8589	6.60986	2	1	1	3	0	0	0	0	0	0	0	0	6.35643	2.62	1	3	0	0	0	0	0	1.5	Cellular process;Interaction with cells and organisms
K7ZJP7	IgM heavy chain constant region (Fragment) OS=Sus scrofa GN=IGHM PE=4 SV=1 - [K7ZJP7_PIG]	455	49.2517	6.06201	2	5	5	18	9.10034	9.01	3	3	13.0652	7.91	3	4	19.0921	9.01	3	6	16.8773	7.91	3	5	3.5	5.5	Other
K7ZPV0	Uncharacterized protein OS=Sus scrofa GN=C14orf80 PE=4 SV=1 - [K7ZPV0_PIG]	414	45.6358	8.83643	1	1	1	3	0	0	0	0	0	0	0	0	5.50747	2.17	1	2	2.01642	2.17	1	1	0	1.5	Other
K7ZRK0	IgA heavy chian constant region (Fragment) OS=Sus scrofa GN=IGHA PE=4 SV=1 - [K7ZRK0_PIG]	341	36.5905	6.12549	2	3	3	18	12.7886	7.92	2	5	10.5474	10.85	3	4	12.6968	7.92	2	5	10.4888	7.92	2	4	4.5	4.5	Other
K9IVE3	Casein kinase 2, alpha prime polypeptide OS=Sus scrofa GN=CSNK2A2 PE=2 SV=1 - [K9IVE3_PIG]	350	41.1611	8.55811	1	1	1	3	0	0	0	0	4.02505	3.14	1	2	0	0	0	0	2.05439	3.14	1	1	1	0.5	Regulation
K9IVL0	E3 ubiquitin-protein ligase UBR5 OS=Sus scrofa GN=UBR5 PE=2 SV=1 - [K9IVL0_PIG]	2792	308.313	5.84619	4	3	3	7	2.01459	0.32	1	1	6.87215	0.86	2	3	2.1643	0.39	1	1	4.03103	0.32	1	2	2	1.5	Cellular process
K9IVP8	Obg-like ATPase 1 isoform 2 OS=Sus scrofa GN=OLA1 PE=2 SV=1 - [K9IVP8_PIG]	396	44.7293	7.81104	1	1	1	5	0	0	0	0	4.16647	3.79	1	2	2.38812	3.79	1	1	4.17594	3.79	1	2	1	1.5	Cellular process
K9IVW0	Histamine H1 receptor OS=Sus scrofa GN=HRH1 PE=2 SV=1 - [K9IVW0_PIG]	472	53.8119	9.43701	2	1	1	4	0	0	0	0	0	0	0	0	4.68775	2.97	1	2	4.70208	2.97	1	2	0	2	Cellular process
K9IWE3	Histone-lysine N-methyltransferase ASH1L OS=Sus scrofa GN=ASH1L PE=2 SV=2 - [K9IWE3_PIG]	2958	331.38	9.37842	3	1	3	8	2.13057	0.57	1	1	5.64363	0.64	1	2	7.75074	1.01	2	3	5.97565	0.64	1	2	1.5	2.5	Cellular process
K9IWG6	Spectrin beta chain, brain 1 (Fragment) OS=Sus scrofa GN=SPTBN1 PE=2 SV=1 - [K9IWG6_PIG]	2315	268.534	5.64307	2	2	2	3	0	0	0	0	0	0	0	0	2.33972	0.43	1	1	4.01071	0.95	2	2	0	1.5	Other
L8AXK8	IgG heavy chain OS=Sus scrofa GN=IGHG PE=2 SV=1 - [L8AXK8_PIG]	473	52.1781	6.63916	3	0	3	44	25.7776	9.94	3	9	37.1036	9.94	3	13	21.5777	9.94	3	8	41.9381	9.94	3	14	11	11	Immune system process
L8AXL9	IgG heavy chain OS=Sus scrofa GN=IGHG PE=2 SV=1 - [L8AXL9_PIG]	472	51.3636	8.00146	2	1	5	52	38.2612	16.1	5	15	47.7004	12.71	4	17	27.0192	12.71	4	11	24.3643	9.32	3	9	16	10	Immune system process
L8AXM5	IgG heavy chain OS=Sus scrofa GN=IGHG PE=2 SV=1 - [L8AXM5_PIG]	472	51.7296	7.09326	2	1	5	62	56.5905	12.5	4	17	63.6328	12.71	4	20	31.5939	9.11	3	10	48.7231	9.11	3	15	18.5	12.5	Immune system process
L8B0R9	IgG heavy chain OS=Sus scrofa GN=IGHG PE=2 SV=1 - [L8B0R9_PIG]	455	49.5025	7.28369	2	2	8	142	105.891	20.88	8	36	109.889	20.88	8	37	87.2011	20.88	8	32	109.776	20.88	8	37	36.5	34.5	Immune system process
L8B0S2	IgG heavy chain OS=Sus scrofa GN=IGHG PE=2 SV=1 - [L8B0S2_PIG]	469	51.4719	6.91748	2	2	4	57	44.6392	8.96	3	13	51.0017	11.51	4	16	38.6846	6.4	2	13	48.3225	6.4	2	15	14.5	14	Immune system process
L8B0U8	IgG heavy chain OS=Sus scrofa GN=IGHG PE=2 SV=1 - [L8B0U8_PIG]	465	50.8854	7.1958	4	0	6	70	52.0208	18.49	6	19	54.1199	18.49	6	19	44.001	14.84	5	17	47.2182	18.49	6	15	19	16	Immune system process
L8B0W0	IgG heavy chain OS=Sus scrofa GN=IGHG PE=2 SV=1 - [L8B0W0_PIG]	460	50.6634	8.14795	8	1	6	77	63.9603	16.52	5	20	76.5378	16.52	5	25	33.6987	13.04	4	11	62.6587	16.52	5	21	22.5	16	Immune system process
L8B0W4	IgG heavy chain OS=Sus scrofa GN=IGHG PE=2 SV=1 - [L8B0W4_PIG]	481	52.7792	8.29443	2	1	6	69	63.323	17.26	6	20	56.6065	13.93	5	18	36.0951	13.93	5	13	52.5989	13.93	5	18	19	15.5	Immune system process
L8B165	IgG heavy chain OS=Sus scrofa GN=IGHG PE=2 SV=1 - [L8B165_PIG]	462	50.9104	6.91748	8	0	6	92	78.3073	18.61	6	26	75.6537	18.61	6	25	57.7369	14.94	5	21	63.7658	18.61	6	20	25.5	20.5	Immune system process
L8B173	IgG heavy chain OS=Sus scrofa GN=IGHG PE=2 SV=1 - [L8B173_PIG]	469	51.4808	7.73779	1	0	5	60	49.4679	14.93	5	17	46.4435	14.93	5	16	32.0141	11.3	4	12	42.7605	14.93	5	15	16.5	13.5	Immune system process
M3UZ37	Heterogeneous nuclear ribonucleoprotein A2/B1 OS=Sus scrofa GN=HNRNPA2B1 PE=2 SV=1 - [M3UZ37_PIG]	341	35.9839	8.646	8	6	7	20	2.26858	2.93	1	1	2.0625	2.93	1	1	24.5823	15.84	4	8	31.6751	17.3	5	10	1	9	Cellular process
O02705	Heat shock protein HSP 90-alpha OS=Sus scrofa GN=HSP90AA1 PE=2 SV=3 - [HS90A_PIG]	733	84.7217	5.0083	6	6	6	19	11.9268	4.5	3	4	11.0913	5.32	3	4	14.5024	4.64	3	5	17.0347	6.28	4	6	4	5.5	Cellular process;Response to stimulus
O19071	Alpha-1,6-mannosyl-glycoprotein 2-beta-N-acetylglucosaminyltransferase OS=Sus scrofa GN=MGAT2 PE=3 SV=1 - [MGAT2_PIG]	446	51.4942	8.30908	1	1	1	2	0	0	0	0	0	0	0	0	4.09059	2.02	1	2	0	0	0	0	0	1	Cellular process
O77633	Disintegrin and metalloproteinase domain-containing protein 10 (Fragment) OS=Sus scrofa GN=ADAM10 PE=2 SV=1 - [ADA10_PIG]	75	8.21889	7.78174	1	1	1	5	2.62054	26.67	1	1	0	0	0	0	2.67981	26.67	1	1	8.25881	26.67	1	3	0.5	2	Cellular process;Developmental process;Interaction with cells and organisms;Metabolic proccess;Regulation;Other
P00339	L-lactate dehydrogenase A chain OS=Sus scrofa GN=LDHA PE=1 SV=3 - [LDHA_PIG]	332	36.5953	8.07471	8	4	5	22	23.7582	12.05	4	9	22.9427	17.17	5	8	5.62216	3.61	1	2	7.97045	6.63	2	3	8.5	2.5	Cellular process
P00355	Glyceraldehyde-3-phosphate dehydrogenase OS=Sus scrofa GN=GAPDH PE=1 SV=4 - [G3P_PIG]	333	35.8133	8.35303	10	6	7	78	65.8452	27.63	6	23	54.8484	30.03	7	18	50.5695	15.32	4	18	57.8866	20.42	5	19	20.5	18.5	Cellular process;Other
P00761	Trypsin OS=Sus scrofa PE=1 SV=1 - [TRYP_PIG]	231	24.3938	7.18115	3	5	5	35	37.3567	20.78	3	12	18.328	8.66	1	4	26.3382	19.48	3	8	41.9332	16.45	3	11	8	9.5	Interaction with cells and organisms
P01846	Ig lambda chain C region OS=Sus scrofa PE=1 SV=1 - [LAC_PIG]	105	10.9964	7.07861	1	4	4	69	67.942	65.71	4	23	59.1566	65.71	4	20	16.8322	65.71	4	6	61.8161	65.71	4	20	21.5	13	Immune system process
P01965	Hemoglobin subunit alpha OS=Sus scrofa GN=HBA PE=1 SV=1 - [HBA_PIG]	141	15.0298	8.70459	8	7	7	115	82.0897	43.26	6	31	82.6455	58.87	6	28	71.0969	58.87	6	24	98.2588	58.87	6	32	29.5	28	Cellular process
P02540	Desmin OS=Sus scrofa GN=DES PE=1 SV=4 - [DESM_PIG]	471	53.5962	5.2749	1	2	5	7	2.03785	1.91	1	1	2.53681	2.76	1	1	7.82028	5.94	3	3	4.81371	4.67	2	2	1	2.5	Other
P02543	Vimentin OS=Sus scrofa GN=VIM PE=1 SV=2 - [VIME_PIG]	466	53.6351	5.12256	9	14	18	102	81.1186	27.25	13	29	68.1077	19.53	8	21	70.863	22.75	11	24	76.0957	28.97	14	28	25	26	Cellular process;Other
P02550	Tubulin alpha-1A chain OS=Sus scrofa GN=TUBA1A PE=1 SV=1 - [TBA1A_PIG]	451	50.0365	5.03369	7	5	7	42	26.7388	16.63	5	9	22.6887	18.63	6	8	35.9866	15.3	5	14	31.732	19.73	6	11	8.5	12.5	Cellular process;Other
P03974	Transitional endoplasmic reticulum ATPase OS=Sus scrofa GN=VCP PE=1 SV=5 - [TERA_PIG]	806	89.2327	5.26221	2	2	3	4	0	0	0	0	3.28053	2.11	1	1	5.08807	3.72	2	2	2.24327	1.12	1	1	0.5	1.5	Cellular process
P04246	Hemoglobin subunit theta OS=Sus scrofa PE=1 SV=1 - [HBT_PIG]	146	15.9702	8.19189	3	1	2	34	30.5573	18.49	2	12	16.4611	18.49	2	7	18.6723	18.49	2	7	22.0969	18.49	2	8	9.5	7.5	Regulation
P09571	Serotransferrin OS=Sus scrofa GN=TF PE=1 SV=2 - [TRFE_PIG]	696	76.9185	7.13721	2	24	26	94	81.2615	36.35	19	28	75.6862	31.18	17	25	49.5441	23.13	13	17	75.0898	29.6	16	24	26.5	20.5	Regulation
P0CG68	Polyubiquitin-C OS=Sus scrofa GN=UBC PE=2 SV=1 - [UBC_PIG]	533	59.9563	7.62061	5	4	4	9	0	0	0	0	0	0	0	0	8.25373	31.52	3	4	10.8439	40.71	3	5	0	4.5	Cellular process
P10668	Cofilin-1 OS=Sus scrofa GN=CFL1 PE=1 SV=3 - [COF1_PIG]	166	18.5066	8.00146	4	3	4	15	5.69251	6.63	1	2	6.73782	18.67	2	2	16.4396	25.3	3	6	18.7034	28.92	3	5	2	5.5	Other
P12067	Lysozyme C-1 OS=Sus scrofa PE=1 SV=1 - [LYSC1_PIG]	128	14.6583	8.76318	5	2	2	2	0	0	0	0	5.26317	19.53	2	2	0	0	0	0	0	0	0	0	1	0	Cellular process;Interaction with cells and organisms
P18648	Apolipoprotein A-I OS=Sus scrofa GN=APOA1 PE=1 SV=4 - [APOA1_PIG]	265	30.3067	5.63037	1	2	2	2	4.36541	9.43	2	2	0	0	0	0	0	0	0	0	0	0	0	0	1	0	Cellular process;Developmental process;Interaction with cells and organisms;Other
P19133	Ferritin light chain (Fragment) OS=Sus scrofa GN=FTL PE=1 SV=1 - [FRIL_PIG]	78	8.77857	6.25244	2	1	1	3	2.21321	19.23	1	1	6.03114	19.23	1	2	0	0	0	0	0	0	0	0	1.5	0	Localization;Regulation
P20305-2	Isoform 2 of Gelsolin OS=Sus scrofa GN=GSN - [GELS_PIG]	731	80.6886	5.84619	2	2	2	8	5.4778	1.09	1	2	5.63991	1.09	1	2	2.74875	1.09	1	1	7.58949	2.87	2	3	2	2	Cellular process
P52552	Peroxiredoxin-2 (Fragment) OS=Sus scrofa GN=PRDX2 PE=2 SV=1 - [PRDX2_PIG]	127	14.1542	4.81787	2	1	2	26	13.9079	7.09	1	6	18.2521	14.17	2	8	11.8007	7.09	1	5	17.4848	7.09	1	7	7	6	Cellular process
P60662	Myosin light polypeptide 6 OS=Sus scrofa GN=MYL6 PE=1 SV=2 - [MYL6_PIG]	151	16.9191	4.65283	2	2	2	3	5.40455	14.57	2	2	0	0	0	0	2.48403	8.61	1	1	0	0	0	0	1	0.5	Cellular process;Interaction with cells and organisms
P62272	40S ribosomal protein S18 OS=Sus scrofa GN=RPS18 PE=2 SV=3 - [RS18_PIG]	152	17.7079	10.9897	2	3	3	14	7.31913	11.18	2	3	6.87173	11.18	2	3	9.50524	11.18	2	4	8.85691	9.87	2	4	3	4	Cellular process
P62802	Histone H4 OS=Sus scrofa PE=1 SV=2 - [H4_PIG]	103	11.3604	11.356	1	8	8	226	124.738	58.25	7	51	94.655	58.25	7	38	167.26	59.22	8	68	177.859	59.22	8	69	44.5	68.5	Other
P62901	60S ribosomal protein L31 OS=Sus scrofa GN=RPL31 PE=2 SV=1 - [RL31_PIG]	125	14.4539	10.5356	2	2	2	7	2.19251	11.2	1	1	5.8831	18.4	2	2	10.0378	11.2	1	3	4.16887	11.2	1	1	1.5	2	Cellular process
P80015	Azurocidin OS=Sus scrofa PE=1 SV=1 - [CAP7_PIG]	219	24.2857	11.605	1	6	6	22	29.35	29.22	5	12	24.2703	21.92	4	10	0	0	0	0	0	0	0	0	11	0	Cellular process;Interaction with cells and organisms
P80031	Glutathione S-transferase P OS=Sus scrofa GN=GSTP1 PE=1 SV=2 - [GSTP1_PIG]	207	23.482	7.79639	3	4	5	28	14.4295	22.22	3	5	22.9371	15.94	2	7	21.8027	24.64	3	8	20.6594	28.02	4	8	6	8	Cellular process
P80276	Aldose reductase OS=Sus scrofa GN=AKR1B1 PE=1 SV=2 - [ALDR_PIG]	316	35.8454	6.13818	1	1	1	3	0	0	0	0	0	0	0	0	1.571	2.22	1	1	3.14357	2.22	1	2	0	1.5	Cellular process
Q06922	Protransforming growth factor alpha OS=Sus scrofa GN=TGFA PE=2 SV=1 - [TGFA_PIG]	160	17.0446	7.53271	1	1	1	17	20.4817	8.75	1	8	18.5658	8.75	1	7	5.16191	8.75	1	2	0	0	0	0	7.5	1	Regulation
Q06A94	ROA1 OS=Sus scrofa GN=HNRNPA1 PE=2 SV=1 - [Q06A94_PIG]	320	34.1753	9.23193	5	1	2	2	0	0	0	0	0	0	0	0	0	0	0	0	4.65879	7.5	2	2	0	1	Cellular process
Q06AS6	GBI2 OS=Sus scrofa GN=GBI1 PE=2 SV=1 - [Q06AS6_PIG]	355	40.4391	5.5415	20	2	3	8	9.75355	9.86	3	4	4.38094	5.63	2	2	2.41827	3.1	1	1	2.33429	3.1	1	1	3	1	Cellular process;Other
Q0GA87	MHC class II antigen OS=Sus scrofa GN=SLA-DRB1 PE=2 SV=1 - [Q0GA87_PIG]	266	30.3473	7.50342	86	1	3	4	3.26385	5.64	1	1	0	0	0	0	3.00435	4.51	1	1	4.89031	7.89	2	2	0.5	1.5	Immune system process
Q0PM28	Pigment epithelium-derived factor OS=Sus scrofa PE=2 SV=1 - [Q0PM28_PIG]	413	45.599	6.81494	1	1	1	7	1.54314	2.18	1	1	1.54899	2.18	1	1	3.26721	2.18	1	2	4.92361	2.18	1	3	1	2.5	Other
Q0PY11	Elongation factor 1-alpha OS=Sus scrofa GN=EEF1A PE=2 SV=1 - [Q0PY11_PIG]	462	50.1091	9.01221	7	9	9	70	40.2143	12.99	6	15	47.7265	16.67	6	18	43.001	11.47	5	16	55.6184	14.5	7	21	16.5	18.5	Cellular process
Q0QEM6	ATP synthase subunit beta (Fragment) OS=Sus scrofa GN=ATP5B PE=2 SV=1 - [Q0QEM6_PIG]	437	47.0596	5.10986	3	10	10	37	26.7801	17.85	6	10	23.9176	15.33	7	9	20.9292	13.27	5	8	25.5719	16.48	6	10	9.5	9	Cellular process;Developmental process;Interaction with cells and organisms
Q0QF26	Malate dehydrogenase (Fragment) OS=Sus scrofa GN=MDH2 PE=2 SV=1 - [Q0QF26_PIG]	282	29.4595	8.104	4	6	6	17	23.3664	19.5	4	8	5.31473	9.93	2	2	10.4828	6.74	1	3	12.5277	18.44	3	4	5	3.5	Cellular process
Q0Z8U2	40S ribosomal protein S3 OS=Sus scrofa GN=RPS3 PE=2 SV=1 - [RS3_PIG]	243	26.6714	9.65674	2	4	5	10	8.47253	13.99	3	3	6.81682	5.35	1	2	5.42259	9.05	2	2	4.63773	3.7	1	3	2.5	2.5	Cellular process
Q1KS52	Acid-labile subunit OS=Sus scrofa GN=ALS PE=2 SV=1 - [Q1KS52_PIG]	606	66.1379	7.31299	1	1	1	5	0	0	0	0	0	0	0	0	4.58367	1.49	1	2	6.12049	1.49	1	3	0	2.5	Other
Q1PC32	Triosephosphate isomerase (Fragment) OS=Sus scrofa PE=2 SV=1 - [Q1PC32_PIG]	203	21.8344	6.39209	4	6	6	24	18.7575	25.62	4	6	19.9347	34.48	5	6	18.6933	20.69	3	6	17.9589	24.63	4	6	6	6	Cellular process;Developmental process
Q1T7A9	Type VI collagen alpha-1 chain (Fragment) OS=Sus scrofa GN=COL6A1 PE=2 SV=1 - [Q1T7A9_PIG]	95	10.4681	5.16064	1	2	2	4	10.1211	26.32	2	4	0	0	0	0	0	0	0	0	0	0	0	0	2	0	Other
Q29092	Endoplasmin OS=Sus scrofa GN=HSP90B1 PE=2 SV=3 - [ENPL_PIG]	804	92.4132	4.83057	2	7	7	16	4.98459	2.49	2	2	5.33801	2.49	2	2	23.855	8.33	6	9	7.13018	4.35	3	3	2	6	Cellular process;Response to stimulus
Q29201	40S ribosomal protein S16 OS=Sus scrofa GN=RPS16 PE=2 SV=4 - [RS16_PIG]	146	16.435	10.2134	6	3	4	5	0	0	0	0	0	0	0	0	7.90606	28.08	4	4	2.081	8.22	1	1	0	2.5	Cellular process;Other
Q29214	60S acidic ribosomal protein P0 OS=Sus scrofa GN=RPLP0 PE=2 SV=2 - [RLA0_PIG]	318	34.3369	5.97314	1	3	3	5	5.02307	6.6	2	2	2.62648	10.06	1	1	2.47543	3.14	1	1	2.3319	3.46	1	1	1.5	1	Cellular process;Other
Q29375	60S ribosomal protein L7a (Fragment) OS=Sus scrofa GN=RPL7A PE=2 SV=1 - [RL7A_PIG]	132	14.5621	10.1401	2	1	1	5	2.73085	9.85	1	1	5.62851	9.85	1	2	0	0	0	0	5.13656	9.85	1	2	1.5	1	Other
Q29545	Inhibitor of carbonic anhydrase OS=Sus scrofa GN=ICA PE=1 SV=1 - [ICA_PIG]	704	77.5837	6.29053	2	1	2	11	8.26381	5.11	2	2	12.6652	3.13	1	3	11.6088	5.11	2	3	14.4468	5.11	2	3	2.5	3	Other
Q4GWZ2	40S ribosomal protein SA OS=Sus scrofa GN=RPSA PE=1 SV=3 - [RSSA_PIG]	295	32.9075	4.86865	4	4	4	9	7.216	13.56	3	3	2.3872	2.71	1	1	7.70597	12.2	3	3	4.10565	7.8	2	2	2	2.5	Cellular process;Interaction with cells and organisms;Other
Q53DY7	Histone H1.3-like protein (Fragment) OS=Sus scrofa PE=2 SV=1 - [Q53DY7_PIG]	128	12.8233	10.5796	3	5	5	55	18.3534	25	3	7	27.4232	25.78	4	10	52.0325	26.56	5	18	63.7514	26.56	5	20	8.5	19	Other
Q5GN48	Dystrophin OS=Sus scrofa GN=DMD PE=1 SV=1 - [DMD_PIG]	3674	424.594	5.90967	3	2	2	4	3.36479	0.16	1	2	0	0	0	0	4.18112	0.68	2	2	0	0	0	0	1	1	Cellular process
Q5IZV0	Heat shock protein 27kDa (Fragment) OS=Sus scrofa PE=2 SV=1 - [Q5IZV0_PIG]	124	14.2112	6.37939	2	1	1	8	2.05967	8.06	1	1	2.06098	8.06	1	1	12.5248	8.06	1	4	6.20271	8.06	1	2	1	3	Response to stimulus
Q66RQ0	Vitamin D-binding protein (Fragment) OS=Sus scrofa PE=2 SV=1 - [Q66RQ0_PIG]	218	24.5198	5.12256	2	2	2	8	6.99141	5.05	1	3	4.67017	5.05	1	2	8.48179	10.09	2	3	0	0	0	0	2.5	1.5	Cellular process
Q6EEJ3	GDP dissociation inhibitor 2 (Fragment) OS=Sus scrofa PE=2 SV=1 - [Q6EEJ3_PIG]	72	8.44107	4.66553	4	1	1	4	2.10453	15.28	1	1	0	0	0	0	2.61153	15.28	1	1	4.81007	15.28	1	2	0.5	1.5	Localization;Regulation
Q6ITT4	Melanoma-associated antigen D1 OS=Sus scrofa GN=MAGED1 PE=2 SV=1 - [MAGD1_PIG]	784	86.4785	5.5415	1	1	1	2	0	0	0	0	0	0	0	0	4.43229	1.4	1	2	0	0	0	0	0	1	Regulation
Q6J267	Galectin (Fragment) OS=Sus scrofa PE=2 SV=1 - [Q6J267_PIG]	134	14.5902	5.23682	3	1	1	11	5.81847	8.96	1	2	6.08926	8.96	1	2	10.4948	8.96	1	4	7.76562	8.96	1	3	2	3.5	Cellular process
Q6S4N2	Heat shock 70 kDa protein 1B OS=Sus scrofa GN=HSPA1B PE=2 SV=1 - [HS71B_PIG]	641	70.0551	5.8208	6	1	3	10	5.72236	3.74	2	2	6.13792	1.72	1	2	6.54791	3.59	2	3	6.82234	2.03	1	3	2	3	Cellular process;Response to stimulus
Q6Y6C3	DNA polymerase (Fragment) OS=Babyrousa babyrussa rhadinovirus 1 GN=DPOL PE=3 SV=2 - [Q6Y6C3_BHV4]	743	84.6731	7.15186	1	1	1	5	0	0	0	0	5.20808	2.42	1	2	7.78729	2.42	1	3	0	0	0	0	1	1.5	Cellular process
Q6YT39	Lactotransferrin OS=Sus scrofa GN=LTF PE=2 SV=1 - [Q6YT39_PIG]	704	77.5617	8.23584	7	21	22	88	141.907	30.82	20	50	108.857	29.4	18	37	0	0	0	0	2.07986	1.28	1	1	43.5	0.5	Developmental process;Immune system process;Interaction with cells and organisms
Q71LE2	Histone H3.3 OS=Sus scrofa GN=H3F3A PE=2 SV=3 - [H33_PIG]	136	15.3185	11.2681	4	1	7	80	38.8537	50	6	20	22.9069	21.32	4	12	51.1438	49.26	6	25	45.6463	49.26	6	23	16	24	Other
Q767L7	Tubulin beta chain OS=Sus scrofa GN=TUBB PE=2 SV=1 - [TBB5_PIG]	444	49.639	4.89404	8	9	9	54	38.0686	22.3	7	15	29.9125	14.19	4	10	41.3674	19.14	6	15	38.1214	24.55	8	14	12.5	14.5	Other
Q866A8	Fertilin beta OS=Sus scrofa GN=FTNB PE=2 SV=1 - [Q866A8_PIG]	735	81.7513	5.79541	1	1	1	25	2.58652	2.86	1	1	10.8809	2.86	1	9	2.50759	2.86	1	1	16.1691	2.86	1	14	5	7.5	Interaction with cells and organisms
Q8MJ95	Stress 60 protein chaperone (Fragment) OS=Sus scrofa PE=2 SV=1 - [Q8MJ95_PIG]	134	15.3121	6.20166	2	1	1	13	12.2382	11.94	1	5	2.55523	11.94	1	1	7.39651	11.94	1	3	9.51999	11.94	1	4	3	3.5	Response to stimulus
Q8SPB8	MHC class I antigen (Fragment) OS=Sus scrofa GN=SLA-1 PE=2 SV=1 - [Q8SPB8_PIG]	360	39.8538	5.92236	109	2	2	3	0	0	0	0	0	0	0	0	2.15306	3.61	1	1	5.56571	6.67	2	2	0	1.5	Immune system process
Q8WP15	G protein-coupled receptor kinase 7 OS=Sus scrofa GN=GRK7 PE=1 SV=1 - [GRK7_PIG]	553	62.2592	5.77002	1	1	1	8	4.55625	3.62	1	2	8.88469	3.62	1	4	2.43749	3.62	1	1	2.41425	3.62	1	1	3	1	Cellular process;Interaction with cells and organisms
Q95276	60S ribosomal protein L5 (Fragment) OS=Sus scrofa GN=RPL5 PE=2 SV=3 - [RL5_PIG]	125	14.6588	10.1694	4	1	2	12	0	0	0	0	4.8218	20.8	2	2	11.613	20.8	2	5	13.7437	20.8	2	5	1	5	Cellular process
Q95MZ3	Calcineurin catalytic subunit delta isoform OS=Sus scrofa PE=2 SV=1 - [Q95MZ3_PIG]	511	57.5998	6.26514	1	1	1	5	4.70408	1.57	1	2	0	0	0	0	2.07815	1.57	1	1	4.64867	1.57	1	2	1	1.5	Other
Q9GKQ6	Biglycan (Fragments) OS=Sus scrofa GN=BGN PE=2 SV=2 - [PGS1_PIG]	272	30.4378	6.34131	5	3	3	9	10.3048	12.87	3	4	2.12641	3.68	1	1	4.86198	5.15	1	2	5.0421	9.19	2	2	2.5	2	Developmental process
Q9XS69	Adenine nucleotide translocator 1 (Fragment) OS=Sus scrofa domesticus GN=ANT1 PE=3 SV=1 - [Q9XS69_PIG]	170	18.7567	9.77393	7	3	3	3	4.81113	10.59	2	2	2.08422	7.06	1	1	0	0	0	0	0	0	0	0	1.5	0	Cellular process
V5PZS7	Farnesoid X receptor protein variant 4 OS=Sus scrofa PE=2 SV=1 - [V5PZS7_PIG]	449	51.3325	6.94678	4	1	2	9	2.86157	4.23	1	2	2.62683	4.23	1	1	7.98115	4.9	2	3	7.8436	4.9	2	3	1.5	3	Cellular process
V5PZU0	Arrestin domain-containing 1 OS=Sus scrofa GN=ARRDC1 PE=2 SV=1 - [V5PZU0_PIG]	427	45.6574	7.69385	1	1	1	4	1.55655	2.11	1	1	0	0	0	0	4.67044	2.11	1	3	0	0	0	0	0.5	1.5	Other

## Sheet: Column description
Column description
Accession	Identifier for the protein (Uniprot accession)
Description	Protein name
AAs	Number of aminoacids of the protein
MW [kDa]	Molecular wheight
calc. pI	Isoelectric point
Σ Proteins	Number of identified proteins in the protein group of a master protein
Σ Unique Peptides	Number of peptide sequences unique to a protein group
Σ Peptides	Number of distinct peptide sequences in the protein group
Σ PSMs	Total number of identified peptide sequences (peptide spectrum matches) for the protein
TB-	Animals with absence of TB-compatible lesions and negative for mycobacteria culture (duplicate)
TB+	Animals with presence of TB-compatible lesions localized in head organs (mandibular lymph nodes and/or oropharyngeal tonsils) and positive for mycobacteria culture (duplicate)
TB++	Animals with presence of TB-compatible lesions affecting multiple organs in the head and thorax and positive for mycobacteria culture (duplicate)
Score	Protein score,sum of the scores of the individual peptides
Coverage	Percentage of the protein sequence covered by identified peptides
Peptides	Number of distinct peptide sequences in the protein identified in each sample
PSM	Total number of identified peptide sequences (peptide spectrum matches) for the protein in each sample
Average PSMs	Average of PMSs for each group pf samples (TB-, TB+ and TB++)
Biological process	Gene ontology (GO) analysis for biological process (BP) was done by Blast2GO software (version 3.0; www.blast2go.com)
