# Supplementary material for: Comparative Proteomics Identifies Host Immune System Proteins Affected by Infection with Mycobacterium bovis
Source: PLoS Negl Trop Dis. 2016 Mar 30;10(3):e0004541. doi: 10.1371/journal.pntd.0004541 (PMC4814110; doi:10.1371/journal.pntd.0004541)
Supplement: S3 Table — S. scrofa proteins identified with FDR<0.01 and at least two PSMs per protein in at least one of the analyzed samples and the S. scrofa proteins analyzed with FDR<0.05 in targeted proteomics. (XLSX) [file pntd.0004541.s005.xlsx]

## Sheet: Tonsil
Accession	Description	AAs	MW [kDa]	calc. pI	Σ Proteins	Σ Unique Peptides	Σ Peptides	Σ PSMs	ScoreTB+ 1	Coverage TB+ 1	Peptides TB+ 1	PSM TB+ 1	Score TB+ 2	Coverage TB+ 2	Peptides TB+ 2	PSM TB+ 2	Score TB++ 1	Coverage TB++ 1	Peptides TB++ 1	PSM TB++ 1	Score TB++ 2	Coverage TB++ 2	Peptides TB++ 2	PSM TB++ 2	Score TB++ 3	Coverage TB++ 3	Peptides TB++ 3	PSM TB++ 3
I3LVD5	Actin, cytoplasmic 1 OS=Sus scrofa GN=ACTB PE=1 SV=1 - [I3LVD5_PIG]	375	41.7658	5.47803	8	9	17	383	259.328	62.13	16	95	110.843	49.6	11	43	236.806	58.93	14	86	203.852	62.13	16	77	230.839	63.73	16	82
B6VNT8	Cardiac muscle alpha actin 1 OS=Sus scrofa GN=ACTC1 PE=2 SV=1 - [B6VNT8_PIG]	377	41.9919	5.38916	7	4	12	271	158.171	38.73	11	60	71.8728	29.97	8	29	169.64	35.81	10	65	159.397	38.73	11	62	143.983	42.18	12	55
F1S0K1	Uncharacterized protein OS=Sus scrofa GN=KRT13 PE=1 SV=1 - [F1S0K1_PIG]	454	49.1633	4.91943	17	17	25	271	153.855	43.83	18	57	54.4424	29.52	12	22	267.945	52.2	23	104	85.6329	37.89	16	34	136.802	46.7	19	54
F1RUN2	Serum albumin OS=Sus scrofa GN=ALB PE=1 SV=1 - [F1RUN2_PIG]	607	69.625	6.37939	6	38	38	396	356.41	52.55	26	121	106.48	35.26	17	38	346.479	60.46	32	121	214.166	54.86	29	73	119.204	41.68	21	43
P00761	Trypsin OS=Sus scrofa PE=1 SV=1 - [TRYP_PIG]	231	24.3938	7.18115	3	4	4	254	154.903	17.32	2	47	218.452	17.32	2	68	172.307	17.32	2	53	131.29	17.32	2	43	133.679	21.65	4	43
F1SGG6	Uncharacterized protein (Fragment) OS=Sus scrofa GN=KRT5 PE=1 SV=2 - [F1SGG6_PIG]	605	63.4396	7.73779	5	14	24	234	123.034	36.03	20	47	48.4852	17.52	9	19	264.638	41.32	24	99	70.5433	24.96	13	28	109.768	29.42	17	41
F2Z578	Histone H2B OS=Sus scrofa GN=H2BFS PE=1 SV=1 - [F2Z578_PIG]	126	13.8816	10.3159	8	1	3	93	27.4587	19.84	2	13	3.5037	11.9	1	2	36.9885	19.84	2	15	65.5132	26.19	3	26	92.581	26.19	3	37
F2Z5L0	Histone H2B OS=Sus scrofa GN=LOC100523961 PE=3 SV=1 - [F2Z5L0_PIG]	126	13.9116	10.3159	6	1	3	85	22.4107	11.9	1	11	3.5037	11.9	1	2	34.5392	19.84	2	14	59.6675	26.19	3	24	85.3335	26.19	3	34
P62802	Histone H4 OS=Sus scrofa PE=1 SV=2 - [H4_PIG]	103	11.3604	11.356	1	6	6	81	24.3316	50.49	5	10	7.16858	17.48	2	3	31.1605	50.49	5	13	55.0889	50.49	5	22	88.1223	51.46	6	33
P02543	Vimentin OS=Sus scrofa GN=VIM PE=1 SV=2 - [VIME_PIG]	466	53.6351	5.12256	15	25	26	147	75.4257	39.27	17	30	42.3551	23.39	9	16	124.318	50.86	20	46	61.6914	28.11	11	23	80.8845	38.2	17	32
I3LQN8	Uncharacterized protein OS=Sus scrofa GN=KRT4 PE=1 SV=1 - [I3LQN8_PIG]	535	57.0779	7.50342	6	18	25	153	95.326	33.64	18	37	31.6452	18.32	8	12	142.442	40.37	22	52	55.4717	24.67	11	20	86.819	37.94	19	32
F1SGG9	Uncharacterized protein (Fragment) OS=Sus scrofa GN=LOC100737483 PE=1 SV=2 - [F1SGG9_PIG]	559	60.0331	8.33838	9	14	22	189	93.6998	30.59	15	36	33.0388	16.46	7	13	226.686	39.36	22	87	56.5416	23.43	11	23	82.4576	25.94	14	30
F1SJB5	Annexin OS=Sus scrofa GN=ANXA1 PE=1 SV=2 - [F1SJB5_PIG]	346	38.7061	6.81494	3	13	13	94	43.1283	29.48	7	14	23.2393	22.54	5	8	126.568	49.71	13	42	16.2774	14.74	3	5	80.1321	39.31	9	25
F1S0L1	Uncharacterized protein OS=Sus scrofa GN=KRT14 PE=1 SV=2 - [F1S0L1_PIG]	475	51.4694	5.021	9	15	22	159	80.2782	28.42	11	27	32.8691	19.79	9	13	235.588	54.32	22	81	48.6646	26.53	10	17	56.2558	27.37	11	21
P00355	Glyceraldehyde-3-phosphate dehydrogenase OS=Sus scrofa GN=GAPDH PE=1 SV=4 - [G3P_PIG]	333	35.8133	8.35303	10	7	8	65	48.1314	26.43	5	15	6.63627	8.71	2	3	45.5923	30.63	6	17	27.5685	31.53	6	9	65.4425	40.24	8	21
Q767L7	Tubulin beta chain OS=Sus scrofa GN=TUBB PE=2 SV=1 - [TBB5_PIG]	444	49.639	4.89404	6	4	15	106	68.4029	39.19	11	22	31.5495	30.41	8	12	103.595	44.82	13	34	57.3382	34.68	9	19	53.9487	40.54	11	19
A0A0B8RSY9	Enolase 1, (Alpha) OS=Sus scrofa domesticus GN=ENO1 PE=3 SV=1 - [A0A0B8RSY9_PIG]	434	47.2584	6.87354	6	15	15	69	37.5084	30.18	9	15	19.3424	27.42	8	8	39.9314	28.11	9	16	27.9171	29.72	8	11	48.4134	34.33	10	19
F1RK02	Uncharacterized protein OS=Sus scrofa GN=LCP1 PE=1 SV=2 - [F1RK02_PIG]	637	71.3694	5.43994	6	22	22	81	55.5225	29.36	13	20	13.5726	8.48	4	5	43.2417	24.02	12	15	61.1775	25.59	13	23	48.4212	31.08	14	18
F1S0K2	Uncharacterized protein OS=Sus scrofa GN=KRT15 PE=1 SV=1 - [F1S0K2_PIG]	460	49.3866	4.91943	6	5	13	114	57.9968	21.3	9	23	17.7276	8.48	5	7	129.218	29.35	12	50	40.0102	15.43	7	16	44.2445	20.43	9	18
F1RII7	Hemoglobin subunit beta OS=Sus scrofa GN=HBB PE=1 SV=1 - [F1RII7_PIG]	147	16.1565	7.25439	3	8	10	59	5.38787	8.84	1	2	7.89444	19.05	2	3	18.1017	45.58	5	7	88.6513	80.27	10	31	48.597	65.31	7	16
F2Z558	Uncharacterized protein (Fragment) OS=Sus scrofa GN=YWHAZ PE=1 SV=2 - [F2Z558_PIG]	248	28.0609	4.84326	5	6	8	50	17.5668	18.15	3	6	19.2615	29.44	5	7	22.7256	31.85	6	9	37.3847	33.47	6	13	46.6904	34.27	6	15
Q0PY11	Elongation factor 1-alpha OS=Sus scrofa GN=EEF1A PE=1 SV=1 - [Q0PY11_PIG]	462	50.1091	9.01221	7	8	8	54	28.5739	20.13	6	11	17.9977	18.18	5	7	34.1317	17.53	6	13	26.5078	15.37	5	10	32.9621	20.78	7	13
F2Z5L5	Histone H2A OS=Sus scrofa GN=HIST2H2AC PE=1 SV=1 - [F2Z5L5_PIG]	129	13.9798	10.9019	9	1	4	48	23.8373	20.16	2	8	2.29997	14.73	1	1	31.1985	27.13	3	11	42.0298	32.56	4	16	34.7171	32.56	4	12
F2Z571	Uncharacterized protein OS=Sus scrofa GN=TUBB4B PE=1 SV=1 - [F2Z571_PIG]	445	49.799	4.89404	4	2	13	82	59.0956	32.36	9	18	26.3962	23.15	6	10	89.6642	38.2	11	29	41.7126	21.35	5	13	36.0145	27.19	7	12
F1RTQ7	Histone H2A OS=Sus scrofa GN=HIST1H2AA PE=3 SV=1 - [F1RTQ7_PIG]	131	14.237	10.8579	5	1	4	27	2.07251	5.34	1	1	0	0	0	0	11.6198	29.77	3	5	21.6066	35.11	4	9	29.6136	35.11	4	12
L8B0U3	IgG heavy chain OS=Sus scrofa GN=IGHG PE=2 SV=1 - [L8B0U3_PIG]	469	51.0934	7.1958	11	2	7	43	27.6733	17.7	6	11	14.7821	6.61	2	6	19.2948	11.94	4	8	16.238	11.94	4	6	32.1705	14.93	5	12
L8B0R9	IgG heavy chain OS=Sus scrofa GN=IGHG PE=2 SV=1 - [L8B0R9_PIG]	455	49.5025	7.28369	2	0	8	41	25.9386	16.26	5	11	14.6084	6.81	2	6	15.8271	10.33	3	6	15.2873	13.19	4	6	30.5336	16.26	5	12
Q2XVP4	Tubulin alpha-1B chain OS=Sus scrofa GN=TUBA1B PE=1 SV=1 - [TBA1B_PIG]	451	50.1196	5.05908	17	4	12	57	43.7102	34.59	10	17	13.5539	13.97	4	5	41.6042	27.49	9	15	24.367	18.63	5	9	29.5407	17.07	5	11
F1RQU2	Uncharacterized protein OS=Sus scrofa GN=HSPCB PE=1 SV=1 - [F1RQU2_PIG]	724	83.2011	5.03369	5	2	9	51	28.4875	11.46	7	12	16.3052	5.25	3	7	30.3128	10.08	6	12	23.1765	10.64	6	9	29.0319	12.15	7	11
O02705	Heat shock protein HSP 90-alpha OS=Sus scrofa GN=HSP90AA1 PE=2 SV=3 - [HS90A_PIG]	733	84.7217	5.0083	4	2	8	48	32.3287	13.37	8	13	9.1352	3.55	2	4	36.2293	12.01	7	14	13.812	6.41	4	6	30.2922	12.01	7	11
F1S9Q3	Uncharacterized protein OS=Sus scrofa GN=LOC100524210 PE=1 SV=2 - [F1S9Q3_PIG]	645	71.1653	5.8335	7	11	12	51	23.7565	14.88	7	9	11.5981	7.75	4	5	43.3727	17.21	8	16	30.5002	15.81	7	11	28.6314	13.18	6	10
F1RFY1	Profilin OS=Sus scrofa GN=PFN1 PE=1 SV=1 - [F1RFY1_PIG]	140	15.0335	8.27979	1	4	4	19	2.82969	11.43	1	1	0	0	0	0	8.26723	11.43	1	3	14.9336	31.43	3	5	27.7801	40	4	10
M3UZ37	Heterogeneous nuclear ribonucleoprotein A2/B1 OS=Sus scrofa GN=HNRNPA2B1 PE=2 SV=1 - [M3UZ37_PIG]	341	35.9839	8.646	4	7	8	29	11.7874	9.97	3	5	6.9724	2.93	1	3	19.1718	17.6	5	8	6.58436	10.26	3	3	26.8971	26.1	6	10
Q53DY7	Histone H1.3-like protein (Fragment) OS=Sus scrofa PE=2 SV=1 - [Q53DY7_PIG]	128	12.8233	10.5796	5	4	4	35	15.6333	18.75	3	7	11.1748	25	3	5	15.1087	25.78	4	6	19.6373	18.75	2	8	22.7633	18.75	3	9
F1SGI7	Uncharacterized protein (Fragment) OS=Sus scrofa GN=KRT75 PE=1 SV=2 - [F1SGI7_PIG]	610	65.0688	9.20264	5	1	9	52	23.587	8.2	6	10	20.2727	3.93	2	8	45.1756	12.13	9	19	14.368	6.72	4	6	21.1768	7.54	6	9
I3LDS3	Uncharacterized protein OS=Sus scrofa GN=KRT10 PE=1 SV=1 - [I3LDS3_PIG]	573	57.9575	4.98291	10	3	8	51	18.2571	5.06	3	8	30.2708	10.47	6	12	44.2984	13.26	7	18	9.45699	4.71	3	4	20.7159	8.2	5	9
Q3ZD69	Prelamin-A/C OS=Sus scrofa GN=LMNA PE=3 SV=1 - [LMNA_PIG]	664	74.1737	7.18115	2	1	11	22	4.60603	3.77	2	2	2.21977	1.96	1	1	24.6863	15.06	8	9	2.89542	1.96	1	1	20.8338	10.24	6	9
P01965	Hemoglobin subunit alpha OS=Sus scrofa GN=HBA PE=1 SV=1 - [HBA_PIG]	141	15.0298	8.70459	6	4	4	26	5.6115	26.24	2	2	0	0	0	0	11.7101	19.15	2	4	37.8543	34.75	3	12	22.2297	37.59	3	8
A0A0B8S031	Pyruvate kinase OS=Sus scrofa domesticus GN=PKM PE=3 SV=1 - [A0A0B8S031_PIG]	531	57.8411	7.85498	4	12	12	48	36.9056	22.98	8	13	10.5544	6.78	2	4	40.4056	22.41	7	14	27.1564	23.16	8	9	24.9675	14.31	4	8
F1S0J9	Uncharacterized protein OS=Sus scrofa PE=3 SV=1 - [F1S0J9_PIG]	93	10.6854	6.30322	2	1	5	56	29.6761	35.48	3	9	16.7357	35.48	3	6	78.75	58.06	5	25	22.4328	46.24	4	8	21.6142	35.48	3	8
P02550	Tubulin alpha-1A chain OS=Sus scrofa GN=TUBA1A PE=1 SV=1 - [TBA1A_PIG]	451	50.0365	5.03369	5	1	9	43	29.0772	25.06	7	11	11.0948	9.98	3	4	32.6457	21.51	7	12	21.5616	18.63	5	8	21.695	13.97	4	8
F1RM74	Glyceraldehyde-3-phosphate dehydrogenase OS=Sus scrofa GN=GAPDHS PE=1 SV=1 - [F1RM74_PIG]	362	39.3343	8.29443	1	2	3	25	5.00806	3.87	1	2	2.35263	3.87	1	1	23.4439	10.5	3	9	14.2101	10.5	3	5	21.3812	10.5	3	8
I3L5C4	Uncharacterized protein OS=Sus scrofa GN=KRT74 PE=3 SV=1 - [I3L5C4_PIG]	531	57.7773	7.1958	2	1	6	39	21.4007	10.36	5	9	13.0915	4.52	2	5	31.6644	10.55	6	13	11.5176	6.03	3	4	18.9766	8.29	5	8
F1RPS8	ATP synthase subunit alpha OS=Sus scrofa GN=ATP5A1 PE=1 SV=1 - [F1RPS8_PIG]	533	57.5915	8.79248	2	9	9	23	7.97018	4.69	2	3	2.35275	2.44	1	1	12.0971	9.57	4	5	17.226	12.57	5	7	18.706	16.32	6	7
G8G223	Coronin OS=Sus scrofa GN=coro1a PE=3 SV=1 - [G8G223_PIG]	461	51.0639	6.40479	1	3	8	28	21.5429	16.27	5	8	2.79061	2.6	1	1	17.3067	16.92	6	7	12.4634	13.23	4	5	17.6945	11.06	4	7
L8B0W0	IgG heavy chain OS=Sus scrofa GN=IGHG PE=2 SV=1 - [L8B0W0_PIG]	460	50.6634	8.14795	8	1	6	34	26.6778	16.96	5	10	14.7821	6.74	2	6	18.2066	14.78	4	7	10.9462	6.52	2	4	19.8979	6.74	2	7
F1SDR7	Uncharacterized protein OS=Sus scrofa GN=YWHAB PE=1 SV=1 - [F1SDR7_PIG]	246	28.0948	4.83057	2	6	8	14	0	0	0	0	2.00445	4.07	1	1	7.10903	17.07	3	3	7.86413	17.07	3	3	19.7016	29.27	5	7
F1RLQ2	Prelamin-A/C OS=Sus scrofa GN=LMNA PE=1 SV=1 - [F1RLQ2_PIG]	664	74.1877	7.18115	2	1	11	21	6.60625	5.12	3	3	2.21977	1.96	1	1	22.1557	13.7	7	8	5.17088	3.31	2	2	16.6122	8.89	5	7
F1RS36	78 kDa glucose-regulated protein OS=Sus scrofa GN=HSPA5 PE=1 SV=2 - [F1RS36_PIG]	634	70.2086	5.31299	4	10	11	42	26.4024	16.4	8	11	11.9361	3.63	2	5	32.6163	17.03	8	12	20.3807	12.62	6	8	15.9047	8.36	4	6
F2Z5P1	Histone H2A (Fragment) OS=Sus scrofa GN=H2AFV PE=1 SV=1 - [F2Z5P1_PIG]	127	13.3695	10.5796	3	2	4	18	2.07251	5.51	1	1	0	0	0	0	11.2836	20.47	3	5	12.9284	12.6	2	6	14.1367	23.62	3	6
I3LR17	Uncharacterized protein OS=Sus scrofa GN=CORO1A PE=1 SV=1 - [I3LR17_PIG]	394	43.366	8.41162	1	1	6	23	15.2649	13.71	4	6	4.86251	7.11	2	2	9.25233	12.18	4	4	12.5932	12.18	4	5	13.5798	9.64	4	6
F1S073	Annexin OS=Sus scrofa GN=ANXA2 PE=1 SV=2 - [F1S073_PIG]	339	38.5548	7.31299	2	9	9	33	9.51628	12.09	3	4	14.6538	17.7	5	6	36.4329	33.33	8	13	11.5579	6.49	2	4	16.5625	13.57	4	6
Q0QEM6	ATP synthase subunit beta (Fragment) OS=Sus scrofa GN=ATP5B PE=2 SV=1 - [Q0QEM6_PIG]	437	47.0596	5.10986	4	7	7	18	5.35478	6.64	2	2	2.52022	2.97	1	1	15.8747	16.48	5	6	7.59428	5.72	2	3	14.7005	13.96	4	6
I3LQS0	Uncharacterized protein OS=Sus scrofa GN=HNRNPK PE=1 SV=1 - [I3LQS0_PIG]	444	49.2265	5.5415	1	6	6	20	18.5955	16.44	5	7	7.19307	5.18	1	2	8.74855	7.88	2	3	5.07398	6.98	2	2	18.131	12.16	3	6
I3LCP9	Uncharacterized protein OS=Sus scrofa GN=SENP6 PE=4 SV=1 - [I3LCP9_PIG]	971	110.273	6.59521	1	1	1	16	4.60403	1.85	1	4	2.07942	1.85	1	1	4.29473	1.85	1	4	2.07037	1.85	1	1	6.51749	1.85	1	6
K9IVP5	N-myosin-9 OS=Sus scrofa GN=MYH9 PE=2 SV=1 - [K9IVP5_PIG]	1960	226.314	5.60498	5	8	10	14	13.2325	3.11	4	5	2.9581	0.66	1	1	1.61838	0.31	1	1	2.01985	0.51	1	1	18.5632	4.23	6	6
I3LUR7	Uncharacterized protein OS=Sus scrofa GN=COL6A3 PE=1 SV=1 - [I3LUR7_PIG]	3170	342.18	6.66846	2	11	11	18	14.7884	2.21	5	6	2.21551	0.41	1	1	0	0	0	0	16.0306	2.4	5	6	13.3352	2.24	5	5
P00336	L-lactate dehydrogenase B chain OS=Sus scrofa GN=LDHB PE=1 SV=3 - [LDHB_PIG]	334	36.5891	5.85889	11	6	7	23	15.9279	11.38	3	6	0	0	0	0	16.6743	15.87	4	7	11.6529	16.17	4	5	11.9317	11.08	3	5
Q29092	Endoplasmin OS=Sus scrofa GN=HSP90B1 PE=2 SV=3 - [ENPL_PIG]	804	92.4132	4.83057	2	8	9	20	9.74442	4.48	3	4	7.16996	1.49	1	3	7.15866	4.6	3	3	11.1021	6.47	4	5	12.8848	7.46	4	5
P80031	Glutathione S-transferase P OS=Sus scrofa GN=GSTP1 PE=1 SV=2 - [GSTP1_PIG]	207	23.482	7.79639	5	5	5	16	3.40062	10.63	1	1	0	0	0	0	17.134	37.68	5	6	11.1145	16.91	2	4	14.1553	32.37	4	5
P10668	Cofilin-1 OS=Sus scrofa GN=CFL1 PE=1 SV=3 - [COF1_PIG]	166	18.5066	8.00146	4	3	4	11	0	0	0	0	0	0	0	0	5.2354	16.87	2	2	9.71007	18.67	2	4	14.2468	35.54	4	5
P01846	Ig lambda chain C region OS=Sus scrofa PE=1 SV=1 - [LAC_PIG]	105	10.9964	7.07861	2	4	4	20	4.86837	32.38	2	2	0	0	0	0	28.4589	65.71	4	10	8.4005	30.48	2	3	16.5204	47.62	3	5
I3L6Q5	Uncharacterized protein OS=Sus scrofa GN=HIST1H1B PE=1 SV=1 - [I3L6Q5_PIG]	203	20.3309	10.7847	1	3	3	12	5.01637	5.42	1	2	2.03735	5.42	1	1	2.11082	5.42	1	1	7.04809	11.33	2	3	11.4985	11.82	3	5
P0CG68	Polyubiquitin-C OS=Sus scrofa GN=UBC PE=2 SV=1 - [UBC_PIG]	533	59.9563	7.62061	5	4	4	11	2.21443	21.01	1	1	2.06034	21.01	1	1	2.2953	11.82	1	1	7.6995	32.83	2	3	11.281	52.53	4	5
F1RI39	Uncharacterized protein OS=Sus scrofa GN=ACTN4 PE=1 SV=2 - [F1RI39_PIG]	880	101.773	5.43994	6	2	3	15	5.23369	1.36	1	2	4.42617	1.59	1	2	12.5628	2.95	2	4	5.20897	1.59	1	2	14.6829	6.14	3	5
L8B0W4	IgG heavy chain OS=Sus scrofa GN=IGHG PE=2 SV=1 - [L8B0W4_PIG]	481	52.7792	8.29443	1	1	6	23	17.0247	15.59	5	7	7.43424	3.33	1	3	15.1745	9.77	3	5	11.1743	9.56	3	4	9.67968	6.65	2	4
Q29219	Tropomysin, cytoskeletal type (Fragment) OS=Sus scrofa PE=2 SV=1 - [Q29219_PIG]	111	12.7626	4.80518	7	3	4	12	2.18187	9.01	1	1	2.27114	9.01	1	1	7.80177	33.33	3	3	6.59406	19.82	2	3	9.65372	32.43	3	4
F1SQW8	Uncharacterized protein OS=Sus scrofa GN=ARHGDIB PE=1 SV=2 - [F1SQW8_PIG]	200	22.8344	5.21143	2	2	2	8	2.59994	10.5	1	1	0	0	0	0	2.0628	10.5	1	1	5.91466	10.5	1	2	10.4728	14	2	4
F1STR9	Uncharacterized protein OS=Sus scrofa GN=SFN PE=1 SV=1 - [F1STR9_PIG]	248	27.8418	4.83057	3	3	5	10	0	0	0	0	2.00445	4.03	1	1	11.0439	16.13	3	4	1.57571	3.23	1	1	12.1393	10.48	2	4
Q0QF26	Malate dehydrogenase (Fragment) OS=Sus scrofa GN=MDH2 PE=2 SV=1 - [Q0QF26_PIG]	282	29.4595	8.104	4	2	2	8	3.6213	7.8	1	1	0	0	0	0	9.61894	14.54	2	3	0	0	0	0	16.0965	14.54	2	4
Q5IZV0	Heat shock protein 27kDa (Fragment) OS=Sus scrofa PE=2 SV=1 - [Q5IZV0_PIG]	124	14.2112	6.37939	2	3	3	7	0	0	0	0	0	0	0	0	8.31888	25	2	3	0	0	0	0	12.0377	20.16	2	4
A0A0B8RTB9	Proteasome (Prosome, macropain) 26S subunit, non-ATPase, 1 OS=Sus scrofa domesticus GN=PSMD1 PE=4 SV=1 - [A0A0B8RTB9_PIG]	953	105.747	5.38916	3	2	2	6	2.06011	2.2	1	1	0	0	0	0	2.08482	1.05	1	1	0	0	0	0	8.93584	3.25	2	4
F1RM51	Glucosamine-6-phosphate isomerase OS=Sus scrofa GN=GNPDA1 PE=1 SV=1 - [F1RM51_PIG]	289	32.5534	6.68311	1	1	1	15	4.7797	6.57	1	2	4.35688	6.57	1	2	9.31255	6.57	1	4	8.91168	6.57	1	4	6.30429	6.57	1	3
Q1PC32	Triosephosphate isomerase (Fragment) OS=Sus scrofa PE=3 SV=1 - [Q1PC32_PIG]	203	21.8344	6.39209	4	4	4	7	0	0	0	0	0	0	0	0	0	0	0	0	9.33234	19.7	3	4	7.0611	13.3	2	3
I3LUJ7	Uncharacterized protein OS=Sus scrofa GN=KRT33B PE=3 SV=1 - [I3LUJ7_PIG]	404	45.6725	4.81787	11	1	4	10	0	0	0	0	2.1492	1.73	1	1	6.52287	5.69	3	3	6.73395	3.47	2	3	6.31428	3.47	2	3
D2SW96	L-lactate dehydrogenase OS=Sus scrofa PE=2 SV=1 - [D2SW96_PIG]	332	36.5673	8.07471	6	4	5	14	16.1037	8.13	2	6	0	0	0	0	5.58885	3.61	1	2	6.49769	9.64	3	3	7.04373	8.43	2	3
P04246	Hemoglobin subunit theta OS=Sus scrofa PE=1 SV=1 - [HBT_PIG]	146	15.9702	8.19189	3	1	2	7	0	0	0	0	0	0	0	0	2.87226	11.64	1	1	7.54259	18.49	2	3	10.3431	18.49	2	3
F1S8L9	Uncharacterized protein OS=Sus scrofa GN=HNRNPU PE=1 SV=2 - [F1S8L9_PIG]	789	86.7842	5.51611	1	3	3	9	7.75911	4.69	2	2	2.86466	1.9	1	1	0	0	0	0	10.0342	2.92	2	3	10.9171	4.69	2	3
I3LQ84	Uncharacterized protein OS=Sus scrofa PE=1 SV=1 - [I3LQ84_PIG]	989	106.394	6.18896	3	5	5	8	2.58585	1.31	1	1	2.04193	1.11	1	1	0	0	0	0	7.03616	2.33	2	3	8.75078	5.76	3	3
P09571	Serotransferrin OS=Sus scrofa GN=TF PE=1 SV=2 - [TRFE_PIG]	696	76.9185	7.13721	2	14	14	31	42.659	19.25	9	15	0	0	0	0	29.1016	16.67	8	11	5.058	4.31	2	2	6.49782	5.89	3	3
A5A759	Keratin 2A OS=Sus scrofa GN=KRT2A PE=2 SV=1 - [A5A759_PIG]	642	65.8259	7.51807	1	3	7	24	10.2985	3.12	2	4	18.5006	7.17	4	7	19.7843	4.98	4	8	4.98697	3.12	2	2	6.62373	1.4	2	3
I3LNT6	Uncharacterized protein OS=Sus scrofa GN=KRT77 PE=1 SV=1 - [I3LNT6_PIG]	580	62.2506	6.12549	1	1	4	21	10.3186	3.45	2	4	13.3433	3.79	2	5	17.246	3.62	3	7	4.97395	3.45	2	2	6.62373	1.55	2	3
I3L5I7	Histone-lysine N-methyltransferase OS=Sus scrofa GN=ASH1L PE=4 SV=1 - [I3L5I7_PIG]	2824	316.293	9.36377	3	1	1	14	5.34539	0.67	1	2	10.512	0.67	1	4	7.21563	0.67	1	3	5.26549	0.67	1	2	6.6344	0.67	1	3
F1SA98	Uncharacterized protein OS=Sus scrofa GN=YWHAQ PE=1 SV=2 - [F1SA98_PIG]	256	28.8943	4.79248	3	2	4	8	0	0	0	0	2.00445	3.91	1	1	4.66531	9.38	2	2	3.68826	7.81	2	2	6.91848	9.38	2	3
K7ZPU8	IgG heavy chian constant region (Fragment) OS=Sus scrofa GN=IGHG5-1 PE=4 SV=1 - [K7ZPU8_PIG]	323	35.8159	7.12256	2	1	4	9	2.35768	4.33	1	2	0	0	0	0	4.28128	8.36	2	2	4.42413	8.67	2	2	6.66911	8.36	2	3
K7GK75	Cofilin-1 (Fragment) OS=Sus scrofa GN=CFL1 PE=1 SV=1 - [K7GK75_PIG]	57	6.2954	9.15869	2	1	2	5	0	0	0	0	0	0	0	0	0	0	0	0	4.57549	21.05	1	2	6.877	40.35	2	3
F1RUK8	Rab GDP dissociation inhibitor beta OS=Sus scrofa GN=GDI2 PE=1 SV=1 - [F1RUK8_PIG]	445	50.2946	6.04932	5	4	4	11	11.8727	11.24	3	4	2.14079	4.27	1	1	5.75454	6.97	2	2	2.2166	3.15	1	1	9.39458	4.27	1	3
F2Z4Z1	Uncharacterized protein OS=Sus scrofa GN=YWHAG PE=1 SV=1 - [F2Z4Z1_PIG]	247	28.2849	4.89404	2	1	3	6	0	0	0	0	2.00445	4.05	1	1	2.23172	4.05	1	1	1.57571	3.24	1	1	6.76168	9.72	2	3
A0PFK5	Capping protein (Actin filament) muscle Z-line, alpha 1 OS=Sus scrofa GN=CP alpha1 PE=1 SV=1 - [A0PFK5_PIG]	286	32.9964	5.8208	4	2	3	4	0	0	0	0	0	0	0	0	0	0	0	0	3.42372	6.29	1	1	6.84291	10.14	2	3
C3S7K6	Calcium-binding protein A9 OS=Sus scrofa GN=S100A9 PE=1 SV=1 - [C3S7K6_PIG]	144	15.8827	6.93213	1	2	2	9	3.16205	10.42	1	1	0	0	0	0	12.6404	19.44	2	5	0	0	0	0	8.69098	19.44	2	3
E1CAJ6	Protein disulfide isomerase P5 OS=Sus scrofa GN=pdi-p5 PE=1 SV=1 - [E1CAJ6_PIG]	440	48.0443	5.13525	1	5	5	7	5.78324	3.86	1	2	0	0	0	0	4.7696	7.95	2	2	0	0	0	0	8.96611	10	3	3
I3LCR4	Cystatin-B (Fragment) OS=Sus scrofa GN=CSTB PE=1 SV=1 - [I3LCR4_PIG]	77	9.06568	6.78564	6	2	2	3	0	0	0	0	0	0	0	0	0	0	0	0	0	0	0	0	8.74321	42.86	2	3
F1RJ93	Transgelin (Fragment) OS=Sus scrofa GN=TAGLN2 PE=1 SV=1 - [F1RJ93_PIG]	208	23.2876	8.25049	1	2	2	3	0	0	0	0	0	0	0	0	0	0	0	0	0	0	0	0	7.90722	13.94	2	3
P16708	Uteroferrin-associated protein OS=Sus scrofa PE=1 SV=1 - [UFAP_PIG]	417	47.7297	9.40771	5	1	1	3	0	0	0	0	0	0	0	0	0	0	0	0	0	0	0	0	7.11056	4.32	1	3
F1SUX7	Uncharacterized protein OS=Sus scrofa GN=LOC100739191 PE=4 SV=2 - [F1SUX7_PIG]	681	78.6799	8.36768	2	1	1	3	0	0	0	0	0	0	0	0	0	0	0	0	0	0	0	0	6.56593	1.03	1	3
I3L5E2	Uncharacterized protein OS=Sus scrofa GN=SNX17 PE=4 SV=1 - [I3L5E2_PIG]	470	52.7682	7.6792	1	1	1	19	2.11948	4.26	1	1	18.8725	4.26	1	7	10.3428	4.26	1	4	12.2946	4.26	1	5	4.48028	4.26	1	2
F2Z5K9	Histone H3 OS=Sus scrofa GN=HIST2H3A PE=1 SV=1 - [F2Z5K9_PIG]	136	15.3785	11.2681	2	1	3	11	0	0	0	0	0	0	0	0	13.3488	28.68	2	4	11.886	33.82	3	5	5.06565	28.68	2	2
A0A0B8RZZ6	Transglutaminase 2 OS=Sus scrofa domesticus GN=TGM2 PE=4 SV=1 - [A0A0B8RZZ6_PIG]	687	77.1635	5.31299	2	6	6	15	12.175	5.97	3	5	0	0	0	0	10.3178	5.97	3	4	8.21171	4.51	3	4	5.56457	4.08	2	2
F1RPL2	Histone H3 OS=Sus scrofa GN=LOC100156557 PE=3 SV=1 - [F1RPL2_PIG]	136	15.4245	10.9897	3	1	3	11	2.97181	23.53	1	1	0	0	0	0	11.302	28.68	2	4	8.30979	33.82	3	4	4.88241	28.68	2	2
F1RHL9	Uncharacterized protein OS=Sus scrofa GN=ACTN2 PE=1 SV=1 - [F1RHL9_PIG]	894	103.666	5.45264	3	1	2	9	0	0	0	0	4.42617	1.57	1	2	6.12096	1.57	1	2	7.72351	4.25	2	3	5.66702	1.57	1	2
F1STC5	Uncharacterized protein (Fragment) OS=Sus scrofa PE=1 SV=3 - [F1STC5_PIG]	109	12.034	5.38916	1	1	1	7	3.86218	18.35	1	1	0	0	0	0	7.02385	18.35	1	2	6.57165	18.35	1	2	6.40263	18.35	1	2
P67937	Tropomyosin alpha-4 chain OS=Sus scrofa GN=TPM4 PE=2 SV=3 - [TPM4_PIG]	248	28.5045	4.69092	6	1	2	7	2.18187	4.03	1	1	2.27114	4.03	1	1	2.53523	4.03	1	1	4.36772	4.03	1	2	5.09485	8.06	2	2
P15175	Cathelin OS=Sus scrofa PE=1 SV=2 - [ICTL_PIG]	96	10.8435	5.21143	17	1	1	6	2.45476	12.5	1	1	0	0	0	0	2.77887	12.5	1	1	6.50245	12.5	1	2	5.81844	12.5	1	2
E7EI20	Rho GDP dissociation inhibitor alpha OS=Sus scrofa GN=ARHGDIA PE=2 SV=1 - [E7EI20_PIG]	204	23.3798	5.19873	1	2	2	5	0	0	0	0	0	0	0	0	2.83418	8.33	1	1	4.75791	7.84	1	2	4.74681	7.84	1	2
Q0R678	DJ-1 protein OS=Sus scrofa GN=PARK7 PE=2 SV=1 - [Q0R678_PIG]	189	19.9235	6.78564	2	2	2	4	0	0	0	0	0	0	0	0	0	0	0	0	7.03636	22.22	2	2	4.9375	22.22	2	2
F1S3U9	Uncharacterized protein OS=Sus scrofa GN=PRDX1 PE=1 SV=2 - [F1S3U9_PIG]	197	21.9524	8.51416	1	2	2	4	0	0	0	0	0	0	0	0	0	0	0	0	6.06177	5.08	1	2	4.44509	9.14	2	2
B5APU4	Actin-related protein 3-like protein OS=Sus scrofa PE=2 SV=1 - [B5APU4_PIG]	418	47.394	5.88428	3	5	5	9	6.96297	5.26	1	2	2.52233	5.26	1	1	7.89705	10.05	3	3	2.1349	3.35	1	1	5.58961	6.22	2	2
A8U4R4	Transketolase OS=Sus scrofa GN=tkt PE=1 SV=1 - [A8U4R4_PIG]	623	67.7947	7.48877	1	3	3	7	2.15574	3.05	1	1	2.46195	1.93	1	1	4.92402	4.98	2	2	2.0261	3.05	1	1	6.38415	7.22	2	2
A0A0B8S0B1	Adenylyl cyclase-associated protein OS=Sus scrofa domesticus GN=CAP1 PE=3 SV=1 - [A0A0B8S0B1_PIG]	475	51.3635	7.28369	3	2	2	7	5.12299	4	1	2	0	0	0	0	5.84408	4.84	1	2	3.16091	4	1	1	5.50254	4.84	1	2
I3LD74	60S ribosomal protein L11 OS=Sus scrofa GN=RPL11 PE=1 SV=1 - [I3LD74_PIG]	178	20.2396	9.59814	2	1	1	4	0	0	0	0	0	0	0	0	2.57575	7.87	1	1	2.51916	7.87	1	1	5.17022	7.87	1	2
F1RTQ5	Histone H2B OS=Sus scrofa GN=HIST1H2BA PE=3 SV=1 - [F1RTQ5_PIG]	127	14.2618	10.2427	4	1	2	3	0	0	0	0	0	0	0	0	0	0	0	0	2.67857	6.3	1	1	4.64933	18.11	2	2
F1S849	Uncharacterized protein OS=Sus scrofa GN=CNNM2 PE=4 SV=2 - [F1S849_PIG]	827	91.0578	7.02002	1	1	1	3	0	0	0	0	0	0	0	0	0	0	0	0	2.26526	1.57	1	1	4.4264	1.57	1	2
Q0Z8U2	40S ribosomal protein S3 OS=Sus scrofa GN=RPS3 PE=1 SV=1 - [RS3_PIG]	243	26.6714	9.65674	2	6	6	7	0	0	0	0	0	0	0	0	12.1348	25.51	5	5	0	0	0	0	4.40851	12.35	2	2
M3VH45	Annexin OS=Sus scrofa GN=ANXA6 PE=2 SV=1 - [M3VH45_PIG]	673	75.8216	5.94775	1	1	3	6	0	0	0	0	2.08608	2.23	1	1	8.36128	6.84	3	3	0	0	0	0	6.7963	2.23	1	2
F2Z5C1	Annexin OS=Sus scrofa GN=ANXA5 PE=1 SV=2 - [F2Z5C1_PIG]	294	33.136	5.05908	1	2	2	6	2.47323	5.44	1	1	0	0	0	0	11.9035	6.8	1	3	0	0	0	0	6.3344	12.24	2	2
F1RWR5	Uncharacterized protein OS=Sus scrofa PE=4 SV=2 - [F1RWR5_PIG]	320	36.0523	7.54736	1	1	1	9	8.13582	5.31	1	4	2.03595	5.31	1	1	2.33289	5.31	1	2	0	0	0	0	2.37235	5.31	1	2
F1S0V3	Annexin OS=Sus scrofa GN=ANXA6 PE=1 SV=2 - [F1S0V3_PIG]	529	59.5134	5.68115	1	1	3	6	2.8526	4.35	1	1	2.08608	2.84	1	1	6.26215	5.67	2	2	0	0	0	0	6.7963	2.84	1	2
F1RIF8	6-phosphogluconate dehydrogenase, decarboxylating (Fragment) OS=Sus scrofa GN=PGD PE=1 SV=2 - [F1RIF8_PIG]	481	53.0189	7.28369	1	2	2	5	2.63485	3.53	1	1	0	0	0	0	5.54873	3.53	1	2	0	0	0	0	5.65776	4.16	1	2
Q9GK25	Peptidyl-prolyl cis-trans isomerase (Fragment) OS=Sus scrofa PE=2 SV=1 - [Q9GK25_PIG]	109	11.7977	7.09326	4	2	2	4	0	0	0	0	0	0	0	0	4.36245	8.26	1	2	0	0	0	0	4.13903	21.1	2	2
F1SJJ5	60S ribosomal protein L4 OS=Sus scrofa GN=RPL4 PE=1 SV=2 - [F1SJJ5_PIG]	426	47.8886	11.0337	3	2	2	4	0	0	0	0	0	0	0	0	6.62568	3.76	1	2	0	0	0	0	5.62829	6.57	2	2
F1RTN3	Moesin OS=Sus scrofa GN=MSN PE=1 SV=1 - [F1RTN3_PIG]	577	67.7448	6.53662	2	2	2	4	0	0	0	0	0	0	0	0	4.85493	4.33	2	2	0	0	0	0	5.10621	2.95	1	2
F1S500	Uncharacterized protein OS=Sus scrofa GN=CDK5RAP1 PE=3 SV=1 - [F1S500_PIG]	589	66.3722	8.07471	1	1	1	4	0	0	0	0	2.9228	2.21	1	1	2.52065	2.21	1	1	0	0	0	0	5.15083	2.21	1	2
F1RKK1	Uncharacterized protein OS=Sus scrofa PE=1 SV=2 - [F1RKK1_PIG]	2432	264.448	4.7417	2	1	2	4	0	0	0	0	2.32252	0.74	1	1	2.88027	1.27	1	1	0	0	0	0	4.9161	2.01	2	2
F1RUR8	Uncharacterized protein OS=Sus scrofa GN=PARD3 PE=4 SV=2 - [F1RUR8_PIG]	1098	121.532	5.89697	1	1	1	3	0	0	0	0	0	0	0	0	2.65258	1.64	1	1	0	0	0	0	4.54581	1.64	1	2
F1S356	Uncharacterized protein OS=Sus scrofa GN=LEMD1 PE=4 SV=2 - [F1S356_PIG]	183	20.3398	9.1001	1	1	1	3	2.54325	9.84	1	1	0	0	0	0	0	0	0	0	0	0	0	0	5.20477	9.84	1	2
F2Z5E6	Uncharacterized protein OS=Sus scrofa GN=RPS5 PE=1 SV=1 - [F2Z5E6_PIG]	204	22.8621	9.71533	1	1	1	3	2.51266	7.35	1	1	0	0	0	0	0	0	0	0	0	0	0	0	7.38124	7.35	1	2
A5J2A8	Thioredoxin (Fragment) OS=Sus scrofa GN=TRX PE=4 SV=1 - [A5J2A8_PIG]	43	4.87643	8.00146	2	1	1	2	0	0	0	0	0	0	0	0	0	0	0	0	0	0	0	0	6.38001	30.23	1	2
Q95342	60S ribosomal protein L18 (Fragment) OS=Sus scrofa GN=RPL18 PE=2 SV=3 - [RL18_PIG]	104	12.2168	11.6929	4	2	2	2	0	0	0	0	0	0	0	0	0	0	0	0	0	0	0	0	5.08206	23.08	2	2
I3LU16	Uncharacterized protein OS=Sus scrofa GN=CBX2 PE=4 SV=1 - [I3LU16_PIG]	532	55.7558	10.1255	1	1	1	2	0	0	0	0	0	0	0	0	0	0	0	0	0	0	0	0	2.96304	5.26	1	2
F1S827	Uncharacterized protein OS=Sus scrofa GN=SERBP1 PE=1 SV=2 - [F1S827_PIG]	407	44.8084	8.54346	1	1	1	2	0	0	0	0	0	0	0	0	0	0	0	0	0	0	0	0	6.29033	3.93	1	2
A0A0A7HF29	DEAD (Asp-Glu-Ala-Asp) box helicase 5 OS=Sus scrofa GN=DDX5 PE=2 SV=1 - [A0A0A7HF29_PIG]	614	69.1508	8.92432	2	1	1	2	0	0	0	0	0	0	0	0	0	0	0	0	0	0	0	0	5.05372	1.95	1	2
F1RVA0	Histone H3 OS=Sus scrofa GN=H3F3A PE=1 SV=1 - [F1RVA0_PIG]	136	15.2144	10.8433	3	1	3	9	0	0	0	0	0	0	0	0	5.86636	28.68	2	2	14.3912	33.82	3	6	2.06879	5.15	1	1
F2Z5B1	Leukocyte elastase inhibitor OS=Sus scrofa GN=SERPINB1 PE=1 SV=1 - [F2Z5B1_PIG]	378	42.544	6.56592	3	5	5	12	6.08719	7.41	2	2	0	0	0	0	14.7853	13.76	4	5	10.5712	7.41	2	4	3.45647	3.97	1	1
F2Z545	Uncharacterized protein OS=Sus scrofa GN=TCEB1 PE=1 SV=1 - [F2Z545_PIG]	112	12.465	4.77979	1	1	1	5	0	0	0	0	2.18213	17.86	1	1	2.05679	17.86	1	1	4.79373	17.86	1	2	2.27186	17.86	1	1
I3LTH8	Uncharacterized protein OS=Sus scrofa GN=NPM1 PE=1 SV=1 - [I3LTH8_PIG]	283	31.3344	4.81787	3	3	3	6	5.8549	14.13	2	2	0	0	0	0	2.13495	7.42	1	1	4.43434	7.42	1	2	2.19082	3.18	1	1
F1RMS3	Uncharacterized protein OS=Sus scrofa GN=FCHSD1 PE=4 SV=2 - [F1RMS3_PIG]	694	76.89	5.33838	2	1	1	4	0	0	0	0	2.5524	2.88	1	1	0	0	0	0	5.13446	2.88	1	2	2.7566	2.88	1	1
F1RYY6	Transaldolase OS=Sus scrofa GN=TALDO1 PE=1 SV=2 - [F1RYY6_PIG]	337	37.1934	7.86963	1	2	2	8	2.73826	5.93	1	1	0	0	0	0	12.4971	10.39	2	5	2.21228	4.45	1	1	2.42377	4.45	1	1
A5A758	Keratin 1 (Fragment) OS=Sus scrofa GN=KRT1 PE=2 SV=1 - [A5A758_PIG]	629	65.1589	8.14795	2	4	7	20	12.3453	4.61	3	5	25.1445	7.95	5	10	8.31931	3.66	2	3	2.70722	1.91	1	1	2.06609	2.23	1	1
I3LII3	Uncharacterized protein OS=Sus scrofa GN=EEF2 PE=1 SV=1 - [I3LII3_PIG]	858	95.2929	6.82959	1	6	6	10	12.7964	4.78	3	5	0	0	0	0	6.80719	4.66	3	3	2.57575	1.05	1	1	2.32319	1.63	1	1
F1SGY4	Uncharacterized protein OS=Sus scrofa GN=NELL2 PE=1 SV=2 - [F1SGY4_PIG]	818	91.8293	6.11279	1	1	1	5	2.06315	2.32	1	1	0	0	0	0	4.36155	2.32	1	2	2.5373	2.32	1	1	2.10961	2.32	1	1
I3L646	Uncharacterized protein OS=Sus scrofa PE=4 SV=1 - [I3L646_PIG]	114	13.3388	5.94775	1	1	1	4	0	0	0	0	0	0	0	0	4.20762	11.4	1	2	2.13858	11.4	1	1	2.05808	11.4	1	1
A9ED96	CArG-binding factor A OS=Sus scrofa GN=CBF-A PE=2 SV=1 - [A9ED96_PIG]	302	31.9416	8.27979	1	1	1	5	6.91426	4.64	1	3	0	0	0	0	0	0	0	0	2.2706	4.64	1	1	2.10449	4.64	1	1
I3LLD5	Uncharacterized protein (Fragment) OS=Sus scrofa PE=3 SV=1 - [I3LLD5_PIG]	401	45.5044	6.22705	4	2	2	4	4.67024	3.49	1	2	0	0	0	0	0	0	0	0	2.94277	3.74	1	1	2.72573	3.49	1	1
K7GRN4	Uncharacterized protein (Fragment) OS=Sus scrofa GN=ACRC PE=4 SV=1 - [K7GRN4_PIG]	335	38.617	9.72998	1	1	1	7	0	0	0	0	5.37472	5.67	1	3	5.36513	5.67	1	3	0	0	0	0	2.71074	5.67	1	1
K7ZJP7	IgM heavy chain constant region (Fragment) OS=Sus scrofa GN=IGHM PE=4 SV=1 - [K7ZJP7_PIG]	455	49.2517	6.06201	2	6	6	13	19.0794	18.68	5	7	4.20294	3.08	1	2	8.32563	10.55	3	3	0	0	0	0	2.19985	2.86	1	1
Q8WNW3	Junction plakoglobin OS=Sus scrofa GN=Jup PE=2 SV=1 - [PLAK_PIG]	745	81.7978	6.13818	1	3	3	4	0	0	0	0	0	0	0	0	8.34058	7.25	3	3	0	0	0	0	2.21373	1.61	1	1
F1RG16	Uncharacterized protein OS=Sus scrofa GN=HNRNPF PE=1 SV=1 - [F1RG16_PIG]	414	45.6408	5.50342	4	3	3	6	7.582	6.52	2	3	0	0	0	0	5.82792	8.21	2	2	0	0	0	0	2.59852	2.42	1	1
F1RIU3	Uncharacterized protein OS=Sus scrofa GN=CCT6A PE=1 SV=1 - [F1RIU3_PIG]	531	57.9336	6.75635	1	1	1	4	3.01318	3.95	1	1	0	0	0	0	6.00579	3.95	1	2	0	0	0	0	2.68113	3.95	1	1
F1RKG8	Uncharacterized protein OS=Sus scrofa GN=PEBP1 PE=1 SV=1 - [F1RKG8_PIG]	187	20.9586	7.48877	1	3	3	3	0	0	0	0	0	0	0	0	4.95853	10.7	2	2	0	0	0	0	2.87151	7.49	1	1
A0A0B8RSA9	Ribosomal protein L7a OS=Sus scrofa domesticus GN=RPL7A PE=4 SV=1 - [A0A0B8RSA9_PIG]	266	29.977	10.6089	3	3	3	3	0	0	0	0	0	0	0	0	5.21302	9.4	2	2	0	0	0	0	2.23687	4.89	1	1
I3L5B3	Uncharacterized protein (Fragment) OS=Sus scrofa GN=LOC100621981 PE=1 SV=1 - [I3L5B3_PIG]	1358	157.752	5.36377	3	1	3	3	0	0	0	0	0	0	0	0	3.21266	0.88	2	2	0	0	0	0	2.25968	0.81	1	1
A0A0B8RTL5	Heterogeneous nuclear ribonucleoprotein R OS=Sus scrofa domesticus GN=HNRNPR PE=4 SV=1 - [A0A0B8RTL5_PIG]	532	59.6177	9.15869	3	1	1	3	4.83842	2.44	1	2	0	0	0	0	0	0	0	0	0	0	0	0	2.81251	2.44	1	1
C0MHR2	Clathrin heavy chain OS=Sus scrofa GN=CLTC PE=2 SV=1 - [C0MHR2_PIG]	1675	191.493	5.69385	4	2	2	3	5.95071	2.03	2	2	0	0	0	0	0	0	0	0	0	0	0	0	2.81358	1.37	1	1
K7GNI9	Phosphoglycerate kinase (Fragment) OS=Sus scrofa GN=PGK1 PE=1 SV=1 - [K7GNI9_PIG]	226	24.3778	8.49951	11	3	3	6	0	0	0	0	5.2113	6.64	1	2	5.86002	10.18	2	2	5.86826	14.16	2	2	0	0	0	0
F1SB42	Uncharacterized protein (Fragment) OS=Sus scrofa GN=EZR PE=1 SV=1 - [F1SB42_PIG]	353	42.2427	6.22705	1	3	3	7	8.85239	7.93	2	3	0	0	0	0	4.35344	2.27	1	2	5.91313	6.52	2	2	0	0	0	0
P20305	Gelsolin (Fragment) OS=Sus scrofa GN=GSN PE=1 SV=1 - [GELS_PIG]	772	84.7228	6.31592	1	4	4	4	0	0	0	0	0	0	0	0	4.40848	3.63	2	2	5.21967	4.53	2	2	0	0	0	0
V5PZS7	Farnesoid X receptor protein variant 4 OS=Sus scrofa PE=2 SV=1 - [V5PZS7_PIG]	449	51.3325	6.94678	3	1	1	5	2.62024	4.23	1	1	5.52675	4.23	1	2	0	0	0	0	3.25124	4.23	1	2	0	0	0	0
I3LUZ9	Uncharacterized protein OS=Sus scrofa GN=GATA4 PE=4 SV=1 - [I3LUZ9_PIG]	442	44.6026	9.26123	2	1	1	3	0	0	0	0	2.99471	5.43	1	1	0	0	0	0	5.14033	5.43	1	2	0	0	0	0
F1RX69	Uncharacterized protein (Fragment) OS=Sus scrofa GN=TEX15 PE=4 SV=2 - [F1RX69_PIG]	2794	316.195	7.02002	48	2	3	3	2.14872	0.43	1	1	0	0	0	0	0	0	0	0	3.69159	0.86	2	2	0	0	0	0
Q6QAS9	60S ribosomal protein L7 (Fragment) OS=Sus scrofa PE=2 SV=1 - [Q6QAS9_PIG]	132	15.1991	10.0815	3	1	1	2	0	0	0	0	0	0	0	0	0	0	0	0	4.65546	8.33	1	2	0	0	0	0
I3LDF9	Recombining binding protein suppressor of hairless OS=Sus scrofa GN=RBPJ PE=2 SV=1 - [I3LDF9_PIG]	486	54.4362	8.1333	1	1	1	2	0	0	0	0	0	0	0	0	0	0	0	0	2.53559	6.38	1	2	0	0	0	0
F1SG40	Uncharacterized protein OS=Sus scrofa GN=KIAA1033 PE=1 SV=2 - [F1SG40_PIG]	916	106.632	8.48486	2	1	1	2	0	0	0	0	0	0	0	0	0	0	0	0	2.55377	2.07	1	2	0	0	0	0
K7ZRK0	IgA heavy chian constant region (Fragment) OS=Sus scrofa GN=IGHA PE=4 SV=1 - [K7ZRK0_PIG]	341	36.5905	6.12549	2	5	5	8	0	0	0	0	0	0	0	0	17.3298	19.06	4	7	2.62631	9.09	1	1	0	0	0	0
B5APU3	Actin-related protein 2-like protein OS=Sus scrofa GN=ACTR2 PE=1 SV=1 - [B5APU3_PIG]	394	44.7322	6.7417	1	5	5	11	9.64802	8.88	3	4	0	0	0	0	16.1339	9.9	3	6	2.151	3.05	1	1	0	0	0	0
F1SVB0	Uncharacterized protein OS=Sus scrofa GN=CAPG PE=1 SV=1 - [F1SVB0_PIG]	349	38.9177	6.26514	1	3	3	4	0	0	0	0	0	0	0	0	6.63842	6.88	2	3	2.91286	3.72	1	1	0	0	0	0
A0A0B8S0A2	Chloride intracellular channel protein OS=Sus scrofa domesticus GN=CLIC1 PE=3 SV=1 - [A0A0B8S0A2_PIG]	241	26.9608	5.2749	2	2	2	4	0	0	0	0	2.51932	4.98	1	1	4.4019	4.98	1	2	2.32629	4.98	1	1	0	0	0	0
E1CAJ5	Protein disulfide-isomerase OS=Sus scrofa GN=grp-58 PE=1 SV=1 - [E1CAJ5_PIG]	505	56.8229	6.27783	1	2	2	4	0	0	0	0	2.70744	4.75	1	1	4.04097	2.18	1	2	2.03699	2.18	1	1	0	0	0	0
F1SV06	Polyadenylate-binding protein OS=Sus scrofa GN=PABPC4 PE=1 SV=1 - [F1SV06_PIG]	631	69.4908	9.5249	1	1	1	4	0	0	0	0	2.24888	3.17	1	1	4.61724	3.17	1	2	2.699	3.17	1	1	0	0	0	0
F1RNU9	Glucose-6-phosphate isomerase OS=Sus scrofa GN=GPI PE=1 SV=2 - [F1RNU9_PIG]	558	62.9233	8.71924	2	3	3	4	2.03592	3.05	1	1	0	0	0	0	3.05736	2.87	1	2	2.51038	2.69	1	1	0	0	0	0
C7C1K0	Vitamin D binding protein (Fragment) OS=Sus scrofa GN=GC PE=2 SV=1 - [C7C1K0_PIG]	112	12.3823	8.25049	2	1	1	3	0	0	0	0	0	0	0	0	5.6194	19.64	1	2	2.46601	19.64	1	1	0	0	0	0
F1SPZ0	Uncharacterized protein OS=Sus scrofa GN=CEP290 PE=4 SV=1 - [F1SPZ0_PIG]	2483	290.462	6.06201	1	1	2	3	0	0	0	0	0	0	0	0	2.24929	0.89	1	2	2.11956	0.52	1	1	0	0	0	0
D0G0C8	Chaperonin containing TCP1, subunit 2 (Beta) OS=Sus scrofa GN=CCT2 PE=1 SV=1 - [D0G0C8_PIG]	535	57.4081	6.53662	1	3	3	4	4.34804	5.05	2	2	0	0	0	0	2.61429	2.24	1	1	2.23334	2.06	1	1	0	0	0	0
F1RVC9	Uncharacterized protein (Fragment) OS=Sus scrofa GN=HNRNPD PE=1 SV=1 - [F1RVC9_PIG]	202	23.0151	9.45166	1	1	1	4	5.92063	6.93	1	2	0	0	0	0	2.54402	6.93	1	1	2.63488	6.93	1	1	0	0	0	0
Q29058	Galectin-4 OS=Sus scrofa GN=LGALS4 PE=2 SV=1 - [LEG4_PIG]	323	35.8292	9.14404	1	3	4	6	0	0	0	0	0	0	0	0	15.0747	17.03	4	6	0	0	0	0	0	0	0	0
F1SIT8	Kinesin-like protein OS=Sus scrofa GN=KIF23 PE=3 SV=2 - [F1SIT8_PIG]	953	109.201	8.47021	1	1	1	7	5.72159	0.73	1	3	0	0	0	0	8.45166	0.73	1	4	0	0	0	0	0	0	0	0
T2HQT1	MHC class I antigen OS=Sus scrofa GN=SLA-2 PE=2 SV=1 - [T2HQT1_PIG]	364	40.7645	6.80029	100	2	2	3	0	0	0	0	2.52803	8.24	1	1	6.2076	6.59	1	2	0	0	0	0	0	0	0	0
F2Z5F5	40S ribosomal protein S8 (Fragment) OS=Sus scrofa GN=RPS8 PE=1 SV=2 - [F2Z5F5_PIG]	208	24.1582	10.3159	1	2	2	3	2.60499	5.77	1	1	0	0	0	0	4.68234	12.02	2	2	0	0	0	0	0	0	0	0
F1SA50	Uncharacterized protein (Fragment) OS=Sus scrofa GN=HNRNPM PE=1 SV=1 - [F1SA50_PIG]	704	74.8941	8.99756	1	2	2	3	3.03077	3.27	1	1	0	0	0	0	4.52745	4.83	2	2	0	0	0	0	0	0	0	0
K7GMF5	Uncharacterized protein (Fragment) OS=Sus scrofa GN=RBMX PE=1 SV=1 - [K7GMF5_PIG]	80	8.82847	8.47021	7	2	2	2	0	0	0	0	0	0	0	0	4.78642	33.75	2	2	0	0	0	0	0	0	0	0
F1SQ09	Uncharacterized protein OS=Sus scrofa GN=LUM PE=1 SV=1 - [F1SQ09_PIG]	341	38.7548	6.23975	1	2	2	2	0	0	0	0	0	0	0	0	5.82983	9.38	2	2	0	0	0	0	0	0	0	0
F1SSK1	Uncharacterized protein OS=Sus scrofa GN=KIAA0586 PE=4 SV=2 - [F1SSK1_PIG]	535	57.2645	4.64014	1	1	1	2	0	0	0	0	0	0	0	0	2.92494	6.92	1	2	0	0	0	0	0	0	0	0
P00506	Aspartate aminotransferase, mitochondrial OS=Sus scrofa GN=GOT2 PE=1 SV=2 - [AATM_PIG]	430	47.4061	9.01221	2	2	2	2	0	0	0	0	0	0	0	0	4.66656	6.74	2	2	0	0	0	0	0	0	0	0
F1RKV4	Uncharacterized protein OS=Sus scrofa GN=TFAP2D PE=4 SV=1 - [F1RKV4_PIG]	453	49.6489	8.03076	1	1	1	2	0	0	0	0	0	0	0	0	4.03796	1.99	1	2	0	0	0	0	0	0	0	0
F1SQ86	Uncharacterized protein OS=Sus scrofa GN=ATF7IP PE=4 SV=2 - [F1SQ86_PIG]	1255	134.736	4.71631	2	2	2	2	0	0	0	0	0	0	0	0	4.06268	1.75	2	2	0	0	0	0	0	0	0	0
F1RLM1	Uncharacterized protein OS=Sus scrofa GN=COL4A1 PE=1 SV=2 - [F1RLM1_PIG]	1625	155.927	8.25049	2	1	1	2	0	0	0	0	0	0	0	0	4.71783	1.05	1	2	0	0	0	0	0	0	0	0
I3LD80	Uncharacterized protein OS=Sus scrofa GN=CUL9 PE=3 SV=1 - [I3LD80_PIG]	2527	281.002	5.47803	1	1	1	2	0	0	0	0	0	0	0	0	4.12558	0.4	1	2	0	0	0	0	0	0	0	0
F1SPN2	Uncharacterized protein (Fragment) OS=Sus scrofa GN=CCDC65 PE=4 SV=2 - [F1SPN2_PIG]	457	53.976	5.8208	1	1	1	4	6.33605	1.97	1	3	0	0	0	0	2.30582	1.97	1	1	0	0	0	0	0	0	0	0
F1SPF0	Uncharacterized protein (Fragment) OS=Sus scrofa PE=4 SV=2 - [F1SPF0_PIG]	184	21.4881	8.00146	1	1	1	3	2.23003	9.78	1	1	4.13589	9.78	1	2	0	0	0	0	0	0	0	0	0	0	0	0
I3LKG9	Uncharacterized protein OS=Sus scrofa GN=GNL2 PE=4 SV=1 - [I3LKG9_PIG]	727	82.8392	9.71533	1	1	1	2	0	0	0	0	5.36314	2.48	1	2	0	0	0	0	0	0	0	0	0	0	0	0
Q866A8	Fertilin beta OS=Sus scrofa GN=FTNB PE=1 SV=1 - [Q866A8_PIG]	735	81.7513	5.79541	1	1	1	3	2.63064	2.86	1	3	0	0	0	0	0	0	0	0	0	0	0	0	0	0	0	0
F1SFZ8	Uncharacterized protein OS=Sus scrofa GN=TLN1 PE=1 SV=2 - [F1SFZ8_PIG]	2539	269.3	6.11279	2	2	2	3	8.67792	1.3	2	3	0	0	0	0	0	0	0	0	0	0	0	0	0	0	0	0
F1RFI2	AP complex subunit beta OS=Sus scrofa GN=AP1B1 PE=1 SV=2 - [F1RFI2_PIG]	947	104.524	5.07178	3	2	2	2	5.0334	4.54	2	2	0	0	0	0	0	0	0	0	0	0	0	0	0	0	0	0
F1S9P8	Uncharacterized protein (Fragment) OS=Sus scrofa GN=ZNF202 PE=4 SV=2 - [F1S9P8_PIG]	543	61.1694	6.12549	1	1	1	2	4.50918	2.95	1	2	0	0	0	0	0	0	0	0	0	0	0	0	0	0	0	0
F1SI04	Uncharacterized protein OS=Sus scrofa GN=SNED1 PE=4 SV=2 - [F1SI04_PIG]	1414	151.495	7.15186	1	1	1	2	2.76655	2.19	1	2	0	0	0	0	0	0	0	0	0	0	0	0	0	0	0	0

## Sheet: Targeted proteomics
Accession	Description	AAs	MW [kDa]	calc. pI	Σ Proteins	Σ Unique Peptides	Σ Peptides	Σ PSMs	ScoreTB+ 1	Coverage TB+ 1	Peptides TB+ 1	PSM TB+ 1	Score TB+ 2	Coverage TB+ 2	Peptides TB+ 2	PSM TB+ 2	Score TB++ 1	Coverage TB++ 1	Peptides TB++ 1	PSM TB++ 1	Score TB++ 2	Coverage TB++ 2	Peptides TB++ 2	PSM TB++ 2	Score TB++ 3	Coverage TB++ 3	Peptides TB++ 3	PSM TB++ 3
P68137	Actin, alpha skeletal muscle OS=Sus scrofa GN=ACTA1 PE=3 SV=1 - [ACTS_PIG]	377	42.0239	5.38916	1	30	30	564	213.512	54.11	19	125	110.827	57.56	18	77	214.913	80.9	22	139	191.923	52.52	17	104	197.538	54.64	18	119
C3S7K6	Calcium-binding protein A9 OS=Sus scrofa GN=S100A9 PE=1 SV=1 - [C3S7K6_PIG]	144	15.8827	6.93213	1	7	7	19	3.16205	10.42	1	1	0	0	0	0	16.2725	59.03	6	12	0	0	0	0	8.69098	26.39	4	6
Q6YT39	Lactotransferrin OS=Sus scrofa GN=LTF PE=1 SV=1 - [Q6YT39_PIG]	704	77.5617	8.23584	1	31	31	82	0	36.51	17	30	0	14.63	5	9	5.06396	26.14	13	20	0	32.53	15	23	0	0	0	0
I3LNT1	Uncharacterized protein OS=Sus scrofa GN=PMAP-23 PE=4 SV=1 - [I3LNT1_PIG]	153	17.5033	9.30518	1	8	8	16	2.45476	31.37	4	4	0	0	0	0	2.77887	19.61	3	4	6.50245	34.64	5	6	5.81844	7.84	1	2
Q8SPA3	MHC class I antigen OS=Sus scrofa GN=SLA-B PE=2 SV=1 - [Q8SPA3_PIG]	364	40.5433	6.30322	1	11	11	28	0	21.15	6	8	0	0	0	0	9.76917	14.56	3	6	1.68012	21.43	7	8	0	15.11	5	6
F1RM24	Peptidoglycan-recognition protein OS=Sus scrofa GN=PGLYRP1 PE=1 SV=1 - [F1RM24_PIG]	194	21.2097	8.96826	1	2	2	2	0	0	0	0	0	0	0	0	0	20.62	2	2	0	0	0	0	0	0	0	0
F1RRP1	Uncharacterized protein OS=Sus scrofa GN=MPO PE=1 SV=2 - [F1RRP1_PIG]	719	81.2213	9.65674	1	11	11	22	0	0	0	0	0	0	0	0	0	14.05	11	22	0	0	0	0	0	0	0	0

## Sheet: Column description
Column description
Accession	Identifier for the protein (Uniprot accession)
Description	Protein name
AAs	Number of aminoacids of the protein
MW [kDa]	Molecular wheight
calc. pI	Isoelectric point
Σ Proteins	Number of identified proteins in the protein group of a master protein
Σ Unique Peptides	Number of peptide sequences unique to a protein group
Σ Peptides	Number of distinct peptide sequences in the protein group
Σ PSMs	Total number of identified peptide sequences (peptide spectrum matches) for the protein
TB+	Animals with presence of TB-compatible lesions localized in head organs (mandibular lymph nodes and/or oropharyngeal tonsils) and positive for mycobacteria culture (duplicate)
TB++	Animals with presence of TB-compatible lesions affecting multiple organs in the head and thorax and positive for mycobacteria culture (duplicate)
Score	Protein score,sum of the scores of the individual peptides
Coverage	Percentage of the protein sequence covered by identified peptides
Peptides	Number of distinct peptide sequences in the protein identified in each sample
PSM	Total number of identified peptide sequences (peptide spectrum matches) for the protein in each sample
